# Supplementary material for: Development and Validation of a Clinical Prediction Rule for Bacteremia among Maintenance Hemodialysis Patients in Outpatient Settings
Source: PLoS One. 2017 Jan 12;12(1):e0169975. doi: 10.1371/journal.pone.0169975 (PMC5231279; doi:10.1371/journal.pone.0169975)
Supplement: S1 Dataset — (XLSX) [file pone.0169975.s001.xlsx]

## Sheet: Sheet1
gender m1	age	ht	dw	bmi	gcs	bt	sbp	map	dbp	hr	rr	spo2	fio2	resp_sx_y1	gastroent_sx_y1	focalabd_sx_y1	rigor_sx_y1	fever_sx_y1	muscske_sx_y1	loc_sx_y1	other_sx_y1	nausea_sx_y1	etiology_dmn_y1	etiology_ns_y1	etiology_cgn_y1	etiology_other_y1	vintage_month	avf_y1	nonavf_y1	avg_y1	suparte_y1	perma_y1	pmh_bacteremia_y1	artificial_objects_y1	pmh_dm_y1	pmh_malignancy_y1	pmh_hiv_y1	med_corticosteroid_y1	med_immunosup_y1	med_nopreabx_y1	wbc	hb	plt	alb	ldh	alp	un	cr	na
0	68	138	51.5	27.0426		37.4	189	126.333	95	106				0	1	0	0	1	0	0	0	1	1	0	0	0	125						1	0	1	0	0	0	0	1	9180	8.7	16.5	2.9	174	134	59	10.45	134
0	64	153	45	19.2234		38.1	118	85.3333	69	101			0.21	0	0	0	0	1	0	0	0	0	0	0	0	1	256	1	0	0	0	0	0	1	0	1		0	0	1	8800	8.2	13.3	2.7	140	737	70.9	10.01	132
0	83	146	30.5	14.3085		37.4	142	98	76	116		95	0.21	0	0	0	0	1	0	0	0	0	0	1	0	0	14	1	0	0	0	0	0	0	0	0		0	0	1	17300	13.2	19.4	4	254	175	20.3	3.88	134
0	86	147				37.6	131	111.667	102	76			0.21	0	0	0	0	0	0	0	1	0	0	1	0	0	84	0	1	0	0	1	0	1	0	0		0	0	0	9300	11.7	13.6	3.6	220	383	53.3	7.38	141
0	91	147	40	18.5108	7	36.1	138	73.3333	41	68	18	95	0.21	0	1	0	0	0	0	1	0	1					22	0	1	1	0	0	0	1	0	0		0	0	1	5800	11	25.7	3.3	1548	1079	76.5	5.9	131
0	73	152.5	48.2	20.7256	15	37.3	189	115	78	80	15	98	0.21	0	1	0	1	1	0	0	0	1	0	0	1	0	83	1	0	0	0	0	0	0	0	0		0	0	1	7500	11.2	20.7	3.2	306	1245	27.9	6.81	138
0	82	139	34	17.5974	15	38.7	70	60.6667	56	48			0.21	0	0	0	0	0	1	0	0	0	0	0	0	1	7	1	0	0	0	0	0	0	0	0		1	0	0	4100	9.3	14.3	2.1	180	306	59.3	3.04	137
0	68	162	55.7	21.2239	8	36.2	128	94.6667	78	102	18	89	0.21	0	1	0	0	0	0	1	0	1	1	0	0	0	106	1	0	0	0	0	0	0	1	0		1	0	1	15100	14.3	15.9	3.8	316	425	32.7	5.18	137
0	52	151	50	21.9289	15	38.9	154	99.3333	72	110	16	100	0.21	0	0	0	0	1	0	0	0	0	1	0	0	0	90	1	0	0	0	0	0	0	1	0		0	0	1	21400	10.5	33.9	3.9	241	316	37	7.69	140
0	79	135	35	19.2044	15	38.9	134	93.3333	73	118	15	96	0.21	0	0	0	0	1	0	0	0	0	1	0	0	0	138	0	1	1	0	0	0	1	1	1		0	0	1	7800	11.6	6.5	4	204	341	41.3	5.13	134
0	72	155	39	16.2331	15	36	82	42	22	62	16	97	0.21	0	1	0	0	0	0	0	0	1	1	0	0	0	75	0	1	0	1	0	1	1	1	0	0	0	0	0	10700	9.1	3.5	2.2	157	981	40.4	4.38	138
0	80	150	49.8	22.1333	15	37.9	95	70.3333	58	90	15	95	0.21	0	0	0	0	1	0	0	0	0					29	1	0	0	0	0	0	0	0	0		0	0	1	8900	11.4	13.1	3.2	214	413	24.3	5.1	136
0	70	145			15	38.5	204	140.667	109	92		97	0.21	0	1	1	0	0	0	0	0	0	1	0	0	0	31	1	0	0	0	0	0	1	1	0		0	0	0	12900	10.1	20.6	3.1	241		13.7	2.53	138
0	71	145	38	18.0737	10	36.2	92	76	68	154	32		0.7	0	0	0	0	0	1	0	0	0					209	1	0	0	0	0	0	1	0	0		0	0	1	5200	8.7	14.9	2.7	380	222	42.5	3.12	139
0	69	149.2	35.8	16.0822	15	38.2	96	60.6667	43	130				0	1	0	0	1	0	0	0	1	0	0	0	1	12	1	0	0	0	0	0	1	0	0		1	0	1	200	7.8	4.5	2.5	208	154	33.7	5.32	140
0	69	149.2	36	16.172	15	38.2	125	84.3333	64	95			0.21	1	0	0	0	1	0	0	0	0	0	0	0	1	10	1	0	0	0	0	0	1	0	0		1	0	1	5400	9.2	10	3.1	210	243	13.1	2.45	144
0	69	163.2	45.5	17.0833	15	39.1	168	106	75	98	20		0.21	0	1	0	0	1	0	0	0	1	0	0	0	1	54	1	0	0	0	0	0	0	0	0		0	0	1	7200	12.3	9.9	3.8	214	258	63.5	10.03	135
0	69	145	47.4	22.5446		38.3	187	139	115	89		97	0.21	0	0	0	0	1	0	1	0	0	0	0	1	0	40	0	1	0	0	1	0	1	0	0	0	0	0	1	12700	8.3	18.8	3.2	184		61.1	6.07	133
0	71	145	44.7	21.2604		37.4	100	80	70	75	16	99	0.25	0	0	0	0	0	0	0	1	0	0	0	0	1	57	1	0	0	0	0	0	0	1	0	0	0	0	1	12300	11.9	15.2	3.3	194	315	36.5	5.4	140
0	80	144	55	26.5239	15	36.7	146	90	62	94	20	94	0.21	0	1	1	0	0	0	0	0	0	1	0	0	0	31	1	0	0	0	0	0	0	1	1		0	0	1	8950	11.3	21.3	2.3	178	217	28	3.5	133
0	79	142	38.39	19.0389	15	37.8	152	101.333	76	93		93	0.21	0	1	1	0	0	0	0	0	0	0	1	0	0	215	1	0	0	0	0	0	0	0	0		0	0	1	1470	11.7	5.4	3.1	245	415	42	5.5	140
0	80	142.6	45.7	22.4738	15	38.1	81	55.6667	43	74	18	98	0.21	0	1	0	1	0	0	0	0	1	0	1	0	0	128	0	1	0	1	0	1	0	0	0		0	0	1	10430	12.7	12.8	2.6	317	1190	17	4.4	135
0	86	132	28.7	16.4715	10	38.3	71	47	35	92	12		0.99	0	0	0	1	1	0	0	0	0	0	0	1	0	256	1	0	0	0	0	0	0	0	0		0	0	1	15350	11.7	3.8	2	332	568	71	5.6	142
1	72		68			36.2	102	76	63	115	26	92		0	0	0	0	0	0	0	1	0					367						1	0	0	1	0	0	0	0	19330	8.5	4.6	2.4	146		16	2.71	144
1	80	165.5	52.2	19.0579		36.7	93	65.6667	52	96		100	0.35	0	0	0	0	0	0	0	1	0	1	0	0	0							0	1	1	1	0	0	0	1	22140	7.3	32.1	2.5	193	269	22	2.51	140
1	86	146	50.5	23.6911		39.3	174	108.667	76	89	23	95	0.21	0	0	0	0	1	0	0	1	0	0	1	0	0	36	1	0	0	0	0	0	0	0	0		0	0	1	7500	10.9	12.4	3.6	188	127	59.9	10.56	134
1	57	169	55.8	19.5371		37.2	171	122.333	98	88	18	97	0.21	0	0	0	0	1	0	0	0	0	0	0	1	0	81	1	0	0	0	0	0	1	0	0		0	0	1	3700	9.2	19	3.5	191	181	13.8	7.05	139
1	80	160	43.5	16.9922		37	170	117.333	91	90		95	0.21	0	1	1	0	1	0	0	0	0	1	0	0	0	65	1	0	0	0	0	0	0	1	0		0	0	1	12000	13.8	15.4	3.3	960		72.5	7.75	139
1	71	158	47.7	19.1075	15	36.9	96	66	51	72	20	94	0.21	0	0	0	0	0	0	0	1	0	0	0	0	1	21	1	0	0	0	0	0	0	0	0		0	0	1	6000	10.6	20.3	2.8	540	335	77.4	8.93	135
1	79	161	59.5	22.9544		38	163	117	94	96	23	97	0.21	0	0	0	0	0	0	0	1	0	0	1	0	0	0	1	0	0	0	0	0	0	0	1		0	0	1	12800	9.9	14.5	3.8			94.1	9.51	137
1	53	163				37.8	111	63	39	116	18	100	0.29	1	0	0	0	0	1	0	0	0	1	0	0	0		1	0	0	0	0	0	1	1	0		0	0	1	13900	11	18.6	3.6	278	720	33.5	6.7	131
1	76	159	66.5	26.3043		37.9	116	83.3333	67	84	12	95	0.21	0	0	0	0	1	1	0	0	0	0	1	0	0	21	1	0	0	0	0	0	1	0	1		0	0	1	12800	9.4	24.9	3.2	200	182	53.8	7.73	133
1	47	161	66.6	25.6935		38.2	119	81	62	131	22	94	0.21	0	1	1	0	1	0	0	0	0	0	0	0	1	4	1	0	0	0	0	0	0	0	0		1	0	1	17300	10.1	17.1	2.7	224	190	23.7	5.49	134
1	82	156.7	50	20.3625	15	38.7	133	69.6667	38	76	22	97	0.21	0	0	0	0	1	1	0	0	0	1	0	0	0	16	1	0	0	0	0	1	0	1	0		0	0	1	9800	13.7	9.2	4.3	131	498	26	2.52	140
1	61	165	55.8	20.4959	15	38.9	92	65.3333	52	159	13	100	0.99	0	0	0	0	1	1	0	0	0	0	0	1	0	343	1	0	0	0	0	1	1	0	0		0	0	1	1000	11.5	4.5	3.2	306	229	35.4	6.04	140
1	77	163	49	18.4425	15	37	163	95.6667	62	76	12		0.21	0	1	1	0	1	0	0	0	0	1	0	0	0		1	0	0	0	0	0	0	1	0		0	0	1	13800	11.8	18.4	3.7	202	453	69.9	8.52	135
1	75	164	56.5	21.0068	15	39.6	209	135	98	136	25	95	0.21	0	0	0	0	1	0	0	0	0	0	0	0	1	74	1	0	0	0	0	0	0	0	0		0	0	1	2300	9.9	4.2	3.5	308	1463	52.8	11.65	141
1	73	164	79.5	29.5583	13	35.9	94	68.6667	56	94	22	98	0.33	0	0	0	0	1	0	1	0	0	1	0	0	0	9	1	0	0	0	0	0	0	1	0		0	0	1	10700	10.2	6.3	2.7	234	382	78.8	10.6	138
1	74	152	60.8	26.3158	12	39.4	180	136.667	115	133		98	0.37	0	0	0	0	1	0	1	0	0	1	0	0	0	20	1	0	0	0	0	0	0	1	1		0	0	1	27300	10.9	20	4	161	132	73	10.33	130
1	81	157	60.8	24.6663	15	36.8	122	65.3333	37	75	18	96	0.21	0	0	0	0	0	1	0	0	0	1	0	0	0	5	1	0	0	0	0	0	1	1	1		0	0	1	8800	9.5	16.3	3.1	98	408	25.9	3.97	138
1	77	160	54.8	21.4062	15	36.6	109	84.3333	72	68			0.21	0	0	0	0	0	0	0	1	0	0	0	1	0	255	0	1	1	0	0	0	1	0	0		0	0	1	6400	12	19.9	4.4	155	348	30.1	6.39	141
1	66	170.1	69.3	23.9511	15	38.6	120	80	60	108	18	96	0.21	1	0	0	0	1	0	0	0	0	1	0	0	0	39	1	0	0	0	0	0	0	1	0		0	0	1	11100	8	1.8	3.5	215	351	63.9	5.52	137
1	78	161.3	60.7	23.3303		37.4	90	66	54	60		94	0.21	0	0	0	0	1	1	0	0	0	1	0	0	0	62	1	0	0	0	0	0	0	1	0	0	0	0	1	16900	11.1	8.7	2.9	190	516	38.7	5.79	136
1	69	179	60.5	18.8821		37.7	124	86.6667	68	68	24	80	0.21	0	1	1	0	1	0	0	0	0	1	0	0	0	89	1	0	0	0	0	1	0	1	0	0	0	0	0	7000	9.2	16	2.7	196	205	30.4	3.24	130
1	80	163	51.2	19.2706	15	36.2	92	78.6667	72	65		95	0.21	0	0	0	0	0	0	0	1	0	0	0	1	0	50	1	0	0	0	0	0	1	0	0	0	1	0	1	7100	12.9	15.1	2.8	278	178	94	10.66	130
1	72	165	47	17.2635	15	37.3	90	58	42	130	42	95	0.25	0	0	0	0	1	1	0	1	0	0	0	1	0	362	1	0	0	0	0	1	0	0	0	0	0	0	0	8800	11.7	3.1	2.4	256	275	38	5.58	143
1	75	170	65.5	22.6644	6	37.4	154	84.6667	50	82		98	0.6	0	0	0	0	1	0	0	0	0	1	0	0	0	73	1	0	0	0	0	0	1	1	0	0	0	0	1	12800	11.9	18.1	3.9	254	141	55	14.73	141
1	47	177	61.2	19.5346	15	39	108	62.6667	40	128		93	0.21	0	1	1	0	1	0	0	0	0	0	0	0	1	23	1	0	0	0	0	1	0	0	1	0	0	0	1	9000	11.8	14.1	3.4	175	260	47	11.42	134
1	81				3	35.4	80			80	0	58	0.7	0	0	0	0	0	0	1	0	0	1	0	0	0	111	1	0	0	0	0	0	1	1	0	0	0	0	1	14600	11.7	7	4.1	625	424	56	8.06	139
1	77	164	63.2	23.4979	15	38.5	114	93.3333	83	110	20	95	0.21	1	0	0	0	0	0	0	1	0	0	0	1	0	15	0	1	0	1	0	0	0	0	0	0	0	0	1	30900	13	22.6	3.2	220	155	52	6.65	142
1	55	182	70.6	21.3139	15	36.8	96	77.3333	68	70	20	95	0.21	0	0	0	0	0	1	0	0	0	0	0	1	0	75	1	0	0	0	0	0	0	1	0	0	0	0	1	9800	11.5	27	4	246	195	80	15.7	138
1	63	173	69.9	23.3553	15	39.1	162	110	84	100	22	95	0.21	0	0	0	0	0	1	0	0	0	1	0	0	0	47	1	0	0	0	0	0	0	1	0	0	0	0	1	8500	12.7	19.1	3.7	177	211	58	10.16	140
1	74	163.4	52.2	19.5509	15	36.6	122	92.6667	78	74		98	0.21	0	0	0	0	0	1	0	0	0	0	1	0	0	222	1	0	0	0	0	1	0	0	0	0	0	0	0	7500	10.3	16.6	3.2	163	499	24	7.08	137
1	81	158	44.6	17.8657	15	39.1	140	85.3333	58	119	24	97	0.3	1	0	0	1	0	0	0	0	0	1	0	0	0	113	1	0	0	0	0	0	0	1	0	0	0	0	1	9100	10.6	11.6	3.2	160	147	33	6.98	139
1	78	149	43.5	19.5937	15	37.9	160	90.6667	56	60				0	0	0	0	1	0	0	0	0	0	0	1	0	136	0	1	0	0	1	1	0	1	0	0	0	0	0	18700	9.8	29.6	2.7	125		37	7.2	139
1	81	162	56.5	21.5287	13	35.1	84	65.3333	56	74	28	100	0.7	1	1	0	0	0	0	0	0	1	1	0	0	0	109	0	1	1	0	0	0	0	1	0	0	0	0	1	14600	11.7	7.9	4.1	625	424	56	8.06	139
1	59	165	58.5	21.4876	15	39.5	108	82.6667	70	45		98	0.21	1	0	0	0	1	0	0	0	0	1	0	0	0	56	1	0	0	0	0	0	0	0	0	0	0	0	1	5900	10.8	17.3	4.2	191	229	58	12.21	140
1	66	172	62.8	21.2277	14	37	90	66.6667	55	115	30	97	0.21	0	1	1	0	0	0	0	0	0	0	0	0	1	45	1	0	0	0	0	0	0	0	1	0	0	0	1	300	7.7	8	2.4	186	514	38	4.96	135
1	74	168	57.8	20.479	15	38.9	122	83.3333	64	125	40	80.8	0.3	1	1	0	0	0	0	0	0	1	0	0	0	1	61	1	0	0	0	0	0	1	0	0	0	0	0	1	13300	10.4	13.3	3.2	267	338	49	6.93	127
1	87	151.5	51.3	22.3507		39	138	77.3333	47	105	22	94	0.21	0	0	0	0	1	0	0	0	0	0	1	0	0		1	0	0	0	0	0	1	0	0	0	0	0	1	10600	12.5	18	3.5	261	304	60.5	11.68	138
1	88	164	50.7	18.8504		37.2	111	79	63	80		98	0.25	1	0	0	0	0	0	0	0	0	0	1	0	0	129	1	0	0	0	0	1	1	0	1	0	0	0	1	9200	9.8	16.3	2.6	157	188	102.3	6.44	134
1	83	155	46.7	19.4381		38.2	99	67	51	105		97	0.21	0	1	1	1	0	0	0	0	0	0	0	1	0	63	0	1	1	0	0	1	1	0	0		0	0	1	4000	12.2	17.2	3.3	297	977	31.6	5.58	139
1	67	174	70.6	23.3188		40.5	182	108.667	72	109	22	95	0.21	0	1	0	0	0	0	0	0	1	0	1	0	0	58	1	0	0	0	0	0	1	0	0		0	0	1	5600	10.7	10		158	634	54.8	12.23	133
1	47		39			36.6	117	79.6667	61	104	24	98	0.21	0	0	0	0	0	0	0	1	0	1	0	0	0	125	0	1	1	0	0	0	1	1	0	0	0	0	1	12400	11.8	8.1	3	315	650	43.7	4.34	136
1	73	153	42.7	18.2408	9	37.8	90	60	45	80				0	0	0	0	0	0	1	0	0	0	0	0	1	158	1	0	0	0	0	1	0	0	0		0	0	1	7460	11.8	2.3	1.7	323	290	37	4.5	131
1	88	158	36.2	14.5009		38.4	127	87	67	111	20	97	0.21	0	0	0	0	0	0	1	0	0	0	1	0	0	32	1	0	0	0	0	0	0	0	0		0	0	1	16960	9.5	35.8	2.4	267	365	39	2.8	142
1	63	152	46.2	19.9965	3	36.8	80	62	53	95	28	90	0.21	0	0	0	0	0	0	1	0	0	1	0	0	0	54	1	0	0	0	0	0	1	0	0		0	0	1	7860	8.9	8.6	2.3	342	436	51	4.4	137
1	70	170	41.2	14.2561	15	39.6	165	120.333	98	130		98	0.4	0	0	0	0	1	0	0	0	0	0	1	0	0	32	1	0	0	0	0	0	1	0	0		0	0	1	3520	9.2	6.4	3.4	223	512	16	4.4	136
0	63	151	46.4	20.35		37.1	201	135	102	92	24	87	0.27	1	0	0	0	0	0	0	0	0	0	0	0	1	236						0	1	0	1	0	0	0	1	13620	12.2	33.5	3	206	378	14	3.48	140
0	80	146	37.1	17.4048		38.3	149	95.6667	69	93		95	0.21	0	1	1	0	1	0	0	0	0	0	1	0	0	4						0	0	0	0	0	0	0	0	6790	8.4	16.1	2.4	215	477	38	4.83	135
0	80	146	41.2	19.3282										0	1	1	0	1	0	0	0	0	0	1	0	0	1						0	0	0	0	0	0	0	0	5660	9.3	16.2	2.4	213	262	69	5.69	134
0	86	148	39.2	17.8963		36.1	66	51.3333	44	100		97	0.23	0	1	1	0	0	0	0	0	0	0	0	1	0	49						0	1	0	0	0	0	0	1	5480	12.9	1.9		374		30	4.13	141
0	86	148	41	18.718		36.8	122	84.6667	66	96		97	0.23	0	0	0	0	1	0	0	0	0	0	0	1	0	45						0	1	0	0	0	0	0	1	7440	11.7	7.5		350		59	6.79	142
0	86	148	41	18.718		36.7	127	87.6667	68	98		87	0.25	0	0	0	0	1	0	0	0	0	0	0	1	0	43						0	1	0	0	0	0	0	1	7090	11.5	8.3		266		73	7.57	141
0	79	150	42	18.6667	3	39	144	82	51	63		92	0.21	0	1	0	0	1	0	0	0	1	1	0	0	0	3						0	0	1	0	0	0	0	1	4440	8.4	21.5	3.6	299		43	3.68	142
0	40	147	36.5	16.8911		37.1	121	101	91	96	20	98	0.23	0	0	0	0	1	0	0	0	0	0	0	0	1	113						0	0	0	0	0	0	0	0	6460	11.4	9.2	3.6	307	247	36	6.52	138
0	56	155	45.2	18.8137		36.9	100	73.3333	60	75		100	0.21	0	0	0	0	0	0	1	0	0	1	0	0	0	208						0	0	1	0	0	0	0	1	26540	8.4	20.8	2.3	218	1799	26	4.67	143
0	77	155	47.5	19.7711		38.1	142	85.3333	57	91		91	0.21	0	0	0	0	1	0	0	0	0	1	0	0	0	34						0	0	1	0	0	0	0	1	8020	8.9	28.5	2.9	299		21	4.49	138
0	76	148	35.6	16.2527		35.9	150	100	75	72				0	0	0	0	0	0	0	1	0	1	0	0	0	134						0	1	1	0	0	0	0	1	2500	8.9	13.2	3.3	174	182	61	8.03	141
0	76	148	35.6	16.2527		36.8	136	87.3333	63	72				0	0	0	0	0	0	0	1	0	1	0	0	0	135						0	1	1	0	0	0	0	1	2930	10.2	10.3
0	53	148	42.7	19.4942		36.8	73	54.3333	45	68	11	98	0.21	0	1	1	0	0	0	0	0	0	0	0	1	0	310						0	1	0	0	0	0	0	1	6900	13.1	5.3		413		68	6.58	129
0	72	152	32.1	13.8937	15	37.6	130	79.3333	54	99	28	100	0.35	1	0	0	0	0	0	0	0	0	0	0	0	1	116						0	0	1	0	0	0	0	1	4470	15.9	14.6	3.8	312	227	42	3.86	140
0	69		30.2			38.3	179	119.667	90	135	47	95	0.5	1	0	0	0	0	0	0	0	0	0	0	1	0	4						0	0	0	0	0	0	0	1	21960	10.6	27.2	3.5	368	249	22	5.91	133
0	76	124.4	42.3	27.3338		36.6	134	90	68	96		88	0.21	1	0	0	0	1	0	0	0	0	1	0	0	0	31						1	0	1	1	0	0	0	0	7300	11	25.1		265		25	4.25	136
0	69	152	56.4	24.4114		36.6	129	91.6667	73	113		98	0.21	0	0	0	0	1	1	0	0	0	1	0	0	0	22	1	0	0	0	0	0	0	1	0		0	0	1	8300	12.7	13.6	2.9	453	170	22.6	3.71	150
0	64	146	51.4	24.1133		36.1	170	94.6667	57	91		97	0.21	0	0	0	0	0	0	0	1	0	1	0	0	0	67	0	1	1	0	0	0	1	1	0		0	0	1	6200	12.1	19	4	157	317	22.9	6.11	140
0	53	157	46	18.662		37.1	162	106.667	79	96	17		0.21	0	0	0	0	0	0	0	1	0					111	0	1	1	0	0	0	1	1	0		0	0	1	7800	11	12.4	3.3	191	213	67.6	10.25	136
0	54	160	39	15.2344		36.9	108	69.3333	50	85	29	100	0.21	0	1	1	0	1	0	0	0	0	1	0	0	0		1	0	0	0	0	0	0	1	1		0	0	0	33800	10.7	25.5	2.3	180	400	33.9	3.49	135
0	36	150	54	24		38.5	134	105.333	91	80		97	0.21	1	0	0	0	1	0	0	0	0						1	0	0	0	0	0	0	0	0		0	0	1	9700	10.6	29.6	4.6	192	147	19.5	6.17	135
0	73	149	47	21.1702		36.5	174	113.333	83	101			0.21	0	0	0	0	0	0	0	1	0	1	0	0	0	30	1	0	0	0	0	0	0	1	0	0	0	0	1	8700	10.6	23.1	2.8	162	466	41.3	5.94	130
0	80	150	37	16.4444		36.3	158	118	98	100		92	0.21	1	0	0	0	1	0	0	0	0	0	0	1	0	69	1	0	0	0	0	0	0	0	0		0	0	1	10200	11.5	19.3	4	283	210	50.4	4.93	135
0	72	142	29.5	14.63		36.5	112	82	67	75			0.21	0	0	0	0	0	0	0	1	0	0	0	1	0	322	0	1	1	0	0	0	1	0	0	0	0	0	0	5100	10.4	12.5	3.3	138	402	45.5	4.65	142
0	69	162	43	16.3847	14	36.6	115	95.6667	86	74		98	0.29	0	0	0	0	0	0	1	1	0	1	0	0	0	118	1	0	0	0	0	0	0	1	0		0	0	1	8600	10.3	14.9	2.4	154	238	35.6	3.55	139
0	69	162	43	16.3847	8	37.4	102	77.3333	65	89	21	100	0.21	0	1	0	0	0	0	1	0	1	1	0	0	0	118	1	0	0	0	0	0	0	1	0		0	0	1	11600	11.7	15.1	2.3	149	180	53	4.62	134
0	69	162	43.9	16.7276		37.4	108	79.3333	65	65	18	97	0.21	0	1	1	0	0	0	0	0	0	1	0	0	0	116	1	0	0	0	0	0	0	1	0		0	0	1	13500	11.4	18.5	3	153	237	61.8	6.08	134
0	76	145			10	37.1	189	117	81	102	16	95	0.21	0	0	0	0	0	0	1	0	0	0	0	0	1	8	1	0	0	0	0	0	1	0	0		0	0	1	15200	11.7	14.4	3.8	246		41.9	6.87	132
0	78	148	36.6	16.7093		36.5	140	86	59	82	12		0.21	0	0	0	0	1	0	0	0	0	0	0	1	0	153	1	0	0	0	0	0	0	0	0		0	0	1
0	78	148	36.6	16.7093		36.3	155	98.3333	70	84	12		0.21	0	0	0	0	1	0	0	0	0	0	0	1	0	153	1	0	0	0	0	0	0	0	0		0	0	1	9000	7.9	46	3.4	139	275	39.8	6.68	140
0	54	153	59.5	25.4176		37.8	187	107.667	68	82	16	98	0.21	0	0	0	0	1	0	0	0	0	1	0	0	0	169	1	0	0	0	0	0	1	1	0	0	0	0	1	5100	8.9	15.5	3.2	204	253	58.3	8.19	133
0	72	150	47	20.8889		36.6	96	68.6667	55	68		97	0.21	0	0	0	0	1	0	0	0	0	1	0	0	0	64	1	0	0	0	0	0	0	1	1		0	0	0	7200	10.2	16.2	3.2	107	396	64.5	6.37	140
0	74	154	35.7	15.0531		36.5	144	96.6667	73	112	24	98	0.6	1	0	0	0	0	0	0	0	0	0	0	0	1	23	1	0	0	0	0	0	0	0	0		0	0	1	12500	11.7	20.8		266	403	89.8	7.09	136
0	80	144.7	42	20.0591		37.5	201	142.333	113	91	20	93	0.32	1	0	0	0	0	0	0	0	0	0	1	0	0	2	1	0	0	0	0	0	0	0	0		0	0	1	6500	12.3	17.3	4.4	295	241	38.9	4.86	136
0	84	137	48.9	26.0536		37.2	157	103.667	77					0	0	0	0	0	0	0	1	0	0	1	0	0	11	0	1	0	0	1	0	1	0	0		0	0	1	5400	8.8	24.9	3.9	246		19.6	4.59	137
0	84	137	48.9	26.0536		37.2	157	103.667	77					0	0	0	0	0	0	0	1	0	0	1	0	0	11	0	1	0	0	1	0	1	0	0		0	0	1	5400	8.8	24.9	3.9	246		19.6	4.59	137
0	79	153	49.4	21.103	12	37.2	150	74.6667	37	80	16	94	0.21	0	0	0	0	0	0	1	0	0	1	0	0	0	92	1	0	0	0	0	0	0	1	0		0	0	1	7300	11.3	18	3.1	238	295	74.4	12.03	133
0	86	156	56.3	23.1345	15	35.4	131	97	80	130	18	100	0.21	0	1	0	0	0	0	0	0	1	0	1	0	0	14	0	1	0	1	0	0	0	1	0		0	0	1	5800	13.8	22.2	3.5	388	542	59.1	5.04	133
0	67	153	41.5	17.7282	15	38.3	133	89.6667	68	88	14	98	0.21	0	0	0	0	1	1	0	0	0	1	0	0	0	107	0	1	1	0	0	0	1	1	1		0	0	0	2900	8.3	7.7	2.7	274	369	20.7	3.1	137
0	66	153	41.1	17.5573	14	36.2	189	121.667	88	80	24	100	0.21	0	0	0	0	0	0	1	0	0	1	0	0	0	102	0	1	1	0	0	0	1	1	1		0	0	0	6200	9.1	12.6	2.3	283	329	26	4.94	135
0	67	146	39.2	18.3899	15								0.21	0	0	0	0	1	0	0	0	0	0	0	1	0	283	0	1	0	0	1	0	1	0	0		0	0	0	5600	9.3	27.8	4	259	208	38.9	5.84	136
0	84	147.7	38.2	17.5107	15	36.5	191	122.333	88	61			0.21	0	0	0	0	0	0	0	1	0	0	0	1	0	108	1	0	0	0	0	0	0	0	0		0	0	1	6400	12.7	19	4	307	284	29.1	5.85	135
0	84	140	28.5	14.5408	10		112	84	70	104	19	99	0.51	0	0	0	0	0	0	1	0	0	0	0	0	1	30	1	0	0	0	0	0	1	0	1		0	0	1	10700	9.4	13.7	2.9	203	292	14.5	2.85	138
0	75	150	47	20.8889	15	37.2	143	87.6667	60	83		98	0.21	0	0	0	0	0	1	0	0	0	0	1	0	0	8	0	1	1	0	0	0	1	0	0		0	0	0	9500	11.3	58.9	3	204	668	21.1	5.5	133
0	62	156	54.2	22.2715	15	38.9	188	107.333	67	108	20	96	0.21	0	1	1	0	0	0	0	0	0	1	0	0	0		1	0	0	0	0	0	1	1	0	0	0	0	0	28700	10.6	23.4	4	278	257	27.8	5.25	136
0	82	154			15	38.1	168	108.667	79	74		92	0.21	1	0	0	0	0	0	0	0	0	1	0	0	0		0	1	1	0	0	0	1	1	1		0	0	1	6900	9.5	22.5	3.5	323	163	70	5.72	145
0	52	160	42	16.4062	15	36.3	165	115	90	67			0.21	0	0	0	0	1	0	0	1	0	1	0	0	0		0	1	1	0	0	1	1	1	0		0	0	0	9100	8.9	34.1	3.1	148		38.8	6.87	136
0	67	151			15									0	0	0	0	0	0	0	1	0	1	0	0	0	7	1	0	0	0	0	0	0	1	0		0	0	1	11300	13.4	18.7	4.4	201	498	66.9	5.69	135
0	59	158	45	18.026	15	37.7	160	98	67	82	26	96	0.21	1	1	0	0	0	0	0	0	1	0	0	0	1		1	0	0	0	0	0	0	0	0		1	0	0	13800	11.7	22.9	4.1	319	309	23.1	3.43	138
0	75				9	36.7	140	104	86	90	17	98	1	0	0	0	0	0	0	0	1	0	0	1	0	0	31	1	0	0	0	0	0	0	0	1		0	0	1	12500	14	22.9	3.1	370	310	55.2	6.95	139
0	68	162	55.2	21.0334		36.7	141	100.333	80	80		91	0.21	0	0	0	0	0	0	1	0	0	1	0	0	0	107	1	0	0	0	0	0	0	1	0		1	0	1	8400	10.8	22.2	2.9	236	235	37.1	6.07	134
0	67	162	58.4	22.2527	15	35.5	119	83	65	86		83	0.21	0	0	0	0	0	0	0	1	0	1	0	0	0	101	1	0	0	0	0	0	0	1	0		1	0	1	5900	10.6	18.9	3.5	232	315	37.9	4.97	137
0	92	141	33.5	16.8503	15	36	116	66.6667	42	61	16	96	0.21	1	0	0	0	0	1	0	0	0	0	1	0	0	14	1	0	0	0	0	0	0	1	0		0	0	1	13500	11.9	13.7	3.7	219	565	65.1	5.3	133
0	81	131	36.4	21.2109	15	36.9	151	91	61	96		96	0.21	0	0	0	0	0	0	0	1	0	0	1	0	0	77	1	0	0	0	0	0	0	1	0		0	0	1	9500	11.2	13.7	3.3	182		32.7	5.62	133
0	72	142	33.1	16.4154	15	39.7	147	105	84	120	24	96	0.21	0	1	0	1	0	0	0	0	1	0	0	0	1	104	1	0	0	0	0	0	0	0	1		0	0	1	9800	13	18.5	4.2	187	180	48.5	7.69	134
0	67	153	48	20.5049	14	37.7	68	51.3333	43	104	16	99	0.37	0	0	0	0	1	0	0	1	0	1	0	0	0	54	1	0	0	0	0	0	0	1	0		0	0	0	36900	8.9	10.1	2	171	182	52.6	5.56	137
0	74	160	52.5	20.5078	15	37	117	81	63	111		98	0.21	0	0	0	0	0	0	0	1	0	0	0	0	1	15	0	1	0	1	0	0	0	1	0	0	1	0	1	9100	10.5	35.9	3.9	284	341	35.8	5.84	140
0	53	154	57	24.0344	15	36.3	191	111	71	72		99	0.21	0	0	0	0	1	0	0	0	0	1	0	0	0	117	1	0	0	0	0	0	1	1	0	0	0	0	1	2600	8.5	14.9	3.3	182	176	51.4	8.33	134
0	70	152	49	21.2084	15	37.1	190	100.667	56	72	18	97	0.21	0	0	0	0	0	0	0	1	0	1	0	0	0	63	1	0	0	0	0	1	1	1	0	0	0	0	1	22900	10.2	17.4	2.6	1021	259	40.4	4.91	134
0	62	166	39.1	14.1893	15	37.8	127	93.6667	77	83	16	97	0.21	0	0	0	0	1	1	0	0	0	0	0	0	1	6	1	0	0	0	0	0	1	0	0	0	0	0	1	5500	12.2	16.8	3.7	152		41.3	6.08	138
0	66	157	76.5	31.0357	15	37.3	185	130.333	103	100		96	0.21	0	0	0	0	0	1	0	0	0	1	0	0	0	10	1	0	0	0	0	0	0	1	0		0	0	1	17800	9.9	21.4	3.6	180	205	60.1	8.36	135
0	65	153	42.5	18.1554	14	36.5	170	112.667	84	84		100	0.21	0	0	0	0	0	0	0	1	0	1	0	0	0	88	0	1	1	0	0	0	1	1	0		0	0	1	3500	10.3	8.7	3.2	374	259	23.7	4.22	142
0	81	150			15	38.5	128	65.3333	34	99	15	96	0.21	0	0	0	0	1	0	0	0	0					30	1	0	0	0	0	0	0	0	0		0	0	0	2200	8.6	20.1	2.7	167	187	39.7	6.23	135
0	71	145			15	36.8	73	56.3333	48	85		98	0.21	0	1	1	0	0	0	0	0	0	1	0	0	0	37	1	0	0	0	0	0	1	1	0		0	0	1	14100	8.1	34	1.9	184	229	19.7	3.18	127
0	70	145	40.4	19.2152	15	37.1	111	82.3333	68	83		98	0.21	0	0	0	0	0	0	0	1	0					199	1	0	0	0	0	0	1	0	0		0	0	1	16700	8.6	35.5	3.8	270		62.5	8.7	142
0	76	152.1	47.1	20.3593	15	36.7	159	112.333	89	75		98	0.21	0	0	0	0	1	0	0	0	0	1	0	0	0	59	1	0	0	0	0	0	0	1	0		0	0	1	7800	11.9	9.3	4.1	199	173	22.1	4.38	138
0	67	149.3	53.5	24.0013	15	36.4	116	87.3333	73	72			0.21	0	1	0	0	0	0	0	0	1	1	0	0	0	96	0	1	1	0	0	0	1	1	0		1	0	1	13900	12.4	17.8	3.8	221	203	58	10.28	136
0	66	149.3	57.2	25.6612	15	36.4	140	93.3333	70	86			0.21	0	1	0	0	0	1	0	0	1	1	0	0	0	82	0	1	1	0	0	0	1	1	0		0	0	1	6200	10.9	23.1	3.7	173	181			138
0	73	153.9	50	21.1102	15	36.1	138	88.6667	64	74			0.21	0	0	0	0	0	1	0	0	0	0	1	0	0	26	1	0	0	0	0	0	0	0	0		0	0	1	3700	9.1	24.3		162	311
0	75	148.5	37.5	17.0051	15	36.5	125	100.333	88	95			0.21	0	0	0	0	1	0	0	0	0	0	0	0	1	22	1	0	0	0	0	0	0	0	0		1	0	1	10100	11.5	40.5	3.2	167	186	39	5.7	138
0	73	145.1	39	18.5238	15	37.2	154	120	103	67		97	0.21	0	0	0	0	0	0	1	0	0	1	0	0	0	39	1	0	0	0	0	0	0	1	0		0	0	1	12800	10.3	15.6	4.1	204	299	49.9	9.18	137
0	72	153	56.7	24.2215	15	36.9	101	78.3333	67	67			0.21	0	0	0	1	0	1	0	0	0	1	0	0	0	75	1	0	0	0	0	0	0	1	0		0	0	1	7500	12.1	18.2	3	163		81	10.18	127
0	78	147	34.3	15.873		36.4	132	70.6667	40	80	16	94	0.21	0	0	0	0	1	0	0	0	0	0	0	0	1	67	0	1	0	0	1	1	1	0	0	0	0	0	0	8200	6.4	7	2.6	151	395	49.4	5.21	136
0	79	148	50	22.8269		36.6	170	118.667	93	77	20	96	0.21	0	0	0	0	0	0	0	1	0	0	0	1	0	214	0	1	1	0	0	0	1	0	0	0	0	0	1	7200	10	18.6	3.4	168	238	43.4	5.77	134
0	73	148	40.6	18.5354		38	160	106.667	80	100		93	0.36	0	0	0	0	1	0	1	0	0	0	0	1	0	182	1	0	0	0	0	0	0	0	0	0	0	0	1	14700	10.1	25.4	3.9	414	313	35.4	7.17	138
0	69	153	56.4	24.0933		36.6	99	65.6667	49	93		93	0.21	0	1	1	1	0	0	0	0	0	1	0	0	0	21	1	0	0	0	0	0	0	1	0	0	0	0	0	12600	7.8	41.9	2.4			26.7	4.79	136
0	61	144	56	27.0062	15	36.5	138	99.3333	80	94		96	0.21	0	0	0	0	0	1	0	0	0	0	0	1	0	23	1	0	0	0	0	0	1	0	0	0	1	1	1	7900	7.9	29.4	2.9	145	136	21	5.98	141
0	86	145	41.6	19.786	15	37.2	142	88.6667	62	100	18	92	0.4	1	0	0	0	0	0	0	0	0	1	0	0	0	118	1	0	0	0	0	0	0	1	0	0	0	0	1	6900	9.2	25	3.6	174	183	20	3.78	137
0	81	155	53.2	22.1436	15	36.9	144	89.3333	62	90		93	0.21	0	0	0	0	1	0	0	1	0	1	0	0	0	28	1	0	0	0	0	0	0	1	0	0	1	1	1	4700	11.1	13.4	3	133	214	21	4.05	135
0	76	157	66	26.7759	15	37.3	116	85.3333	70	80		99	0.21	0	0	0	0	0	0	0	1	0	0	0	1	0	0	1	0	0	0	0	0	0	0	0	0	1	0	1	6200	8.4	12.6	2.4	451	210	64	8.65	129
0	70	146.6	50.5	23.4976	15	36	114	67.3333	44	90		99	0.21	0	0	0	0	1	0	0	0	0	1	0	0	0	1	1	0	0	0	0	0	0	1	0	0	0	0	1	11000	10.1	10.1	1.2	238	323	81	7.02	142
0	45	155			15	37.8	168	125.333	104	108				1	0	0	0	0	0	0	0	0	0	0	1	0		1	0	0	0	0	0	0	0	0	0	0	0	1	5400	8.4	18	3.2	207	136	77	13.68	138
0	60		40.3		11	36.9	130	89.3333	69	95		86	0.7	1	0	0	0	0	0	1	0	0	0	0	0	1	366	1	0	0	0	0	0	1	0	0	0	0	0	1	16600	11.5	14.4	2.5	196		63	9.02	133
0	66	158	42.2	16.9043	15	38.1	114	71.3333	50	108		86	0.21	1	0	0	0	0	0	0	0	0	1	0	0	0	63	1	0	0	0	0	0	0	1	0	0	0	0	1	7300	11.7	10.7	2.6	446	116	67	9.88	139
0	62		48.5		3	36.6	144	74.6667	40	99	0	88	0.7	0	0	0	0	0	0	1	0	0	1	0	0	0	15	1	0	0	0	0	0	0	1	0	0	0	0	1	23100	9.9	28.5	3.4	280	636	54	6.03	133
0	72	158	37.2	14.9015	3	36.4				0	0	80	1	0	0	0	0	0	0	1	0	0	1	0	0	0	18	1	0	0	0	0	0	1	1	0	0	0	0	0	5700	12.2	22.4	2.5	460	205	65	3.17	138
0	58		46.8		15	35.2	231	170.333	140	140	28	77	0.21	1	0	0	0	0	1	0	0	0	0	0	0	1	129	1	0	0	0	0	0	0	0	0	0	0	1	1	12500	9.4	11.1	4.1	201	722	45	8.6	139
0	76	157	36.6	14.8485	15	37.3	110	71.3333	52	64	15	94	0.21	1	0	0	0	1	0	1	0	0	0	0	0	1	29	0	1	0	1	0	0	0	0	0	0	0	0	1	12700	10.8	22.3	3.3	203	294	47	6.15	140
0	73	156	50.5	20.7512	15	36.9	158	107.333	82	82		97	0.21	0	0	0	0	1	0	0	1	0	0	0	0	1	3	1	0	0	0	0	0	0	0	0	0	0	0	1	3600	10.4	21.9	4.2	296	197	15	5.1	137
0	61	164	52.5	19.5196	15	37.5	110	74	56	64		100	0.27	0	1	1	0	0	0	0	0	0	0	0	0	1	23	0	1	0	1	0	0	0	0	0	0	0	0	1	10300	6.9	16.5	1.7	105	107	40	7.12	139
0	62	161	44.5	17.1675	15	36.9	105	67	48	70		97	0.21	0	0	0	0	0	1	0	1	0	1	0	0	0	117	1	0	0	0	0	0	1	1	0	0	0	0	1	9000	9.9	21.4	2.9			28	3.52	140
0	84	154	55.3	23.3176	15	36.1	122	78	56	95		95	0.23	1	0	0	0	0	0	0	0	0	0	0	0	1	141	1	0	0	0	0	0	0	0	0	0	0	0	1	5500	11.8	14.3	1.1	163	419	76	3.98	143
0	77	146	45.5	21.3455	7	38	168	113.333	86	116	27	96	0.21	0	0	0	0	0	0	1	0	0	1	0	0	0	8	0	1	1	0	0	0	1	1	0	0	0	0	1	13200	12.9	19.2	3.3	275	661	29	3.32	117
0	52	155	47.7	19.8543	15	38.2	116	78.6667	60	144		96	0.21	0	1	0	0	1	0	0	0	1	0	0	0	1		0	1	0	1	0	0	0	0	0	0	1	0	1	5600	11.9	13.5	3.6	238	204	18	3.47	140
0	69	164	53.5	19.8914	15	37	120	77.3333	56	71	18	99	0.21	0	1	0	0	0	0	0	0	1	0	0	0	1	138	1	0	0	0	0	0	0	0	0	0	0	0	1	9400	12.4	17.1	4	185	247	39	7.7	139
0	79	158	57.5	23.0332	15	36.2	98	75.3333	64	70	22	98	0.21	0	0	0	0	1	1	0	0	0	0	0	0	1	144	1	0	0	0	0	0	0	0	0	0	0	0	1	17900	8.2	33.7	2.6	129	372	31	6.4	140
0	80	145	40.2	19.1201	15	38.2	162	96.6667	64	76	22	88	0.35	1	0	0	0	1	0	0	0	0	1	0	0	0	106	1	0	0	0	0	0	0	1	0	0	0	0	1	6900	7.1	18	3.6	184	426	70	6.57	136
0	71	162.8	60	22.6382			160	118.667	98	83			0.21	0	0	0	0	0	0	0	1	0	0	0	0	1	160	1	0	0	0	0	0	0	0	0	0	0	0	1
0	76	147.2	39.2	18.0913		38.8	148	93.3333	66	81	20	92	0.21	0	0	0	0	0	0	0	1	0	1	0	0	0	16	1	0	0	0	0	0	0	1	0	0	1	0	1	6900	10.7	16.2	3.4	246	387	70	6.57	130
0	73	146.1	60	28.1094		37.2	130	91.3333	72	95		96	0.21	0	0	0	0	0	0	0	1	0	0	0	1	0	16	1	0	0	0	0	0	1	0	0	0	0	0	1	7400	8.4	20.6	3.6	187	464	17.1	3.35	139
0	73	146.1	59.4	27.8283			137	93	71	60			0.21	0	0	0	0	0	1	0	0	0	0	0	1	0	14	1	0	0	0	0	0	1	0	0	0	0	0	1	6000	10.1	16.5	3.7	185	476	14.3	2.62	138
0	69	149												0	0	0	0	0	0	0	0	0	0	0	0	1	273	0	1	1	0	0	0	1	0	0	0	0	0	1
0	69	149	49	22.0711		36.4	163	109.667	83	87			0.21	0	0	0	0	0	0	0	0	0	0	0	0	1	269	0	1	1	0	0	0	1	0	0	0	0	0	1	6900	12.5	16.5	3.6	213	203	59.2	11.15	139
0	81	158	37	14.8213		36.6	159	103.667	76	79	16	100	0.21	0	1	1	0	1	0	0	0	0	0	1	0	0	254	1	0	0	0	0	1	1	0	0	0	0	0	0	12600	8.6	23.8	2.5	168	269	40.5	3.81	139
0	67	152.5	60.4	25.9715			142	96	73	71			0.21	0	0	0	0	0	1	0	0	0	1	0	0	0	115	1	0	0	0	0	0	1	1	0	0	0	0	1	5700	12.4	19.6	3.6	185	418	50.8	10.94	135
0	66	152.5	60	25.7995		36.2	182	124.667	96	81		99	0.21	0	1	1	0	0	0	0	0	0	1	0	0	0	105	1	0	0	0	0	0	1	1	0	0	0	0	1	6200	10.6	20.8	3.3	217	325	53.7	9.84	134
0	59	145	43	20.4518										0	0	0	0	0	0	0	0	0					356	1	0	0	0	0	0	0	0	0	0	0	0	1	9100	11.5	23.8	3.7	221	189	58	11.83	138
0	57	153	55	23.4952		37	213	113.667	64	95			0.21	0	0	0	0	0	1	0	0	0	1	0	0	0	71	0	1	1	0	0	0	1	1	0	0	0	0	1	5600	10.3	32.7	2.6	178	479	53.7	8.21	136
0	75	148	39.2	17.8963		38.8	148	93.3333	66	81	20	92	0.25	0	0	0	0	0	0	0	1	0	1	0	0	0	4	1	0	0	0	0	0	0	1	0	0	1	0	1	6900	10.7	16.2	3.4	246	387	70	6.57	130
0	84	145	42.9	20.4043		36.5	193	121.667	86	86		95	0.21	0	0	0	0	0	1	0	0	0	1	0	0	0	73	0	1	1	0	0	0	1	1	0	0	0	0	1	6300	11.1	13.2	3.8	188	194	26	3.36	137
0	74	153	35.5	15.1651		38.6	170	113.333	85	96	20	90	0.21	0	0	0	0	1	0	0	0	0	0	0	0	1	45	0	1	1	0	0	0	1	0	0	0	0	0	1	8100	12.2	16.1	3.1	190	209	50.1	4.6	142
0	73	153	35.5	15.1651		37.2	109	83.6667	71	92		95	0.21	0	0	0	0	1	0	0	0	0	0	0	0	1	40	0	1	1	0	0	0	1	0	0	0	0	0	1
0	73	153	35.5	15.1651		37.3	138	104.667	88	87			0.21	0	0	0	0	1	0	0	0	0	0	0	0	1	39	0	1	1	0	0	0	1	0	0	0	0	0	1
0	75	151	48.7	21.3587		37.1	141	89.6667	64	85	16	93	0.21	1	0	0	0	0	0	0	0	0	0	0	0	1	77	1	0	0	0	0	0	1	1	0	0	0	0	0	5300	11.5	8.5	3.6	283	457	20.1	4.88	138
0	81	157	30.2	12.252		36						98	0.21	0	0	0	0	0	0	0	1	0	0	1	0	0	298	1	0	0	0	0	0	0	0	0	0	0	0	1	3500	9.7	6.5	3.2	173	821	88.5	3.11	138
0	81	157	30.2	12.252		39.8	127	119	115	81	26	93	0.21	0	0	0	0	1	0	0	0	0	0	1	0	0	296	1	0	0	0	0	0	0	0	0	0	0	0	1	6200	11.3	8.8	3.3	175	315	14.2	1.4	139
0	88	142	31.5	15.6219									0.21	0	0	0	0	0	0	0	0	0	0	1	0	0	110	1	0	0	0	0	0	0	0	0	0	0	0		4500	9.9	14.3	2.8	247	966	23.2	2.98	138
0	81	150	38.3	17.0222		35.9	106	50.6667	23	103	20	94	0.45	1	0	0	0	0	0	0	0	0	0	0	0	1	8	1	0	0	0	0	0	0	1	1	0	0	0	1	10700	12.9	7.5		348	267	30.4	8.4	135
0	81	150	38.3	17.0222			149	110.333	91	92			0.21	0	0	0	0	0	0	0	1	0	0	0	0	1	8	1	0	0	0	0	0	0	1	1	0	0	0	1	9100	12.5	10.8		292	260	26.4	3.75	134
0	81	150	38.3	17.0222		36.2	147	106.333	86	82			0.21	0	0	0	0	0	0	0	1	0	0	0	0	1	8	1	0	0	0	0	0	0	1	1	0	0	0	1	6600	12.1	11.9			248	31.1	4.31	133
0	81	150	38.3	17.0222		37	141	127.667	121	114	24	100	0.4	1	0	0	0	0	0	0	0	0	0	0	0	1	6	1	0	0	0	0	0	0	1	1	0	0	0	1	7900	10.1	17.8	2.9	225	286	32.2	3.76	134
0	83	145	50.5	24.019		36.2	114	69.3333	47	105	12	99	0.21	0	1	0	0	0	0	0	0	1	0	1	0	0	6	1	0	0	0	0	0	0	1	0	0	0	0	1	10000	11.9	23.9	3.4	217	243	44.4	6.5	133
0	82	155	46.2	19.23									0.21	0	0	0	0	0	0	0	0	0	0	0	1	0	13	0	1	1	0	0	0	1	1	0	0	0	0
0	81	155	46.2	19.23									0.21	0	0	0	0	0	0	0	0	0	0	0	1	0	12	0	1	1	0	0	0	1	1	0	0	0	0
0	56	156	38.5	15.8202		37.9	135	89.6667	67	92		96	0.21	0	0	0	0	1	0	0	0	0	0	0	0	1		1	0	0	0	0	1	0	0	0	0	0	0	1	7000	10.1	14.6	3.3	227	223	25.2	4.91	138
0	66	138	33	17.3283		39	133	91	70	78			0.21	0	0	0	1	0	0	0	0	0	0	0	1	0	73	1	0	0	0	0	0	0	0	1		0	0	1	17000	12.5	14.2	4	255	231	25.7	4.35	140
0	83	148	31.8	14.5179		37.1	74	56.6667	48	50	20	94	0.21	0	0	0	0	0	0	0	1	0	0	0	0	1	5	1	0	0	0	0	0	0	0	0		1	0	1	10700	11.6	5.5	3.1	552	345	24.5	2.54	140
0	83	148	36.6	16.7093		37.4	106	72	55	72			0.21	0	0	0	0	1	0	0	0	0	0	0	0	1	2	1	0	0	0	0	0	0	0	0		1	0	1	6900	12.7	8.4		401	237	33.5	4.98	137
0	70	148	57.5	26.2509		37.9	102	68.6667	52	93		98	0.21	0	0	0	0	1	0	0	0	0	1	0	0	0	8	1	0	0	0	0	0	0	1	0		0	0	1	137000	11.5	16.4	3.6	145	242	24.3	3.49	133
0	70	149	40	18.0172		36.6	85	61	49	84			0.21	0	0	0	0	0	0	0	1	0	0	0	1	0	281	1	0	0	0	0	0	0	0	0		0	0	1	7200	11.2	11.8	3.2	154		48.4	6.98	133
0	70	149	41	18.4676		36.9	71	55	47	94			0.21	0	1	1	0	0	0	0	0	0	0	0	1	0	279	1	0	0	0	0	0	0	0	0		0	0	1	3100	11.7	10.9	3.3	129	254	6.1	1.9	138
0	72	153	36.4	15.5496		35.9	143	99.6667	78	75		95	0.21	0	0	0	0	0	0	0	1	0	0	0	0	1	38	0	1	1	0	0	0	1	1	0		1	0	1	3800	11.7	16.3	3.3	186	189	19	2.72	137
0	70	149	58.2	26.215		37	129	100.333	86	77		97	0.21	0	0	0	0	0	0	0	1	0	0	0	1	0	9	1	0	0	0	0	0	0	0	0		0	0	1	9000	11	15.5	3.5	195	346	39.5	6.44	138
0	81	153	44.5	19.0098		38.5	120	87.3333	71	71	28	94	0.21	0	0	0	0	0	0	0	1	0	0	0	0	1	205	1	0	0	0	0	0	0	0	0		0	0	1	2500	7.3	6	2.6	177	170	19.9	2.77	138
0	78	156	41	16.8475		37.3	152	104	80	76		98	0.21	0	0	0	0	0	0	0	1	0	0	1	0	0	25	1	0	0	0	0	0	0	0	0		0	0	1	8400	8.4	25	2.9	179	340	42.9	5.42	140
0	77	156	42	17.2584		36.8	134	89.3333	67	61		98	0.21	0	0	0	0	0	0	0	1	0	0	1	0	0	23	1	0	0	0	0	0	0	0	0		0	0	1	18200	7.1	34.1	2.7	162	321	43.5	6.37	137
0	73	156				36.1	113	77.6667	60	69		98	0.21	0	0	0	0	0	0	0	1	0	0	1	0	0	13	1	0	0	0	0	0	0	0	0		0	0	1	10400	11.8	17	3.8	166	243	59.5	6.14	141
0	72		42.4			36.7	210	130	90	91	14	97	0.21	0	0	0	0	0	0	0	1	0	0	1	0	0	7	1	0	0	0	0	0	0	0	0		0	0	0	14900	14.1	21.4		298	282	35.9	3.32	137
0	72	148	44.5	20.3159		38.4	142	82	52	84	24	95	0.21	0	0	0	0	0	0	0	1	0	1	0	0	0	27	1	0	0	0	0	0	1	1	1		0	0	0	10500	8.4	3.3	2	312	186	56.8	4.81	138
0	85	147	40	18.5108		36.2	148	101.333	78			97	0.21	0	1	0	0	0	0	0	0	1	0	1	0	0	37	0	1	1	0	0	0	1	0	0		0	0	1	8300	9.7	5.1	3.1	270	172	32.7	4.67	137
0	84	147	46.7	21.6114		37.1	140	92	68	80		96	0.21	0	0	0	0	0	1	0	0	0	0	1	0	0	31	0	1	1	0	0	0	1	0	0		0	0	1	5800	10.5	13.4	3.2	146		46.7	9.91	135
0	84	147	52.7	24.388		36.7	106	61.3333	39	71		99	0.21	0	0	0	0	0	0	0	1	0	0	1	0	0	30	0	1	1	0	0	0	1	0	0		0	0	1	12700	12.4	15.4		146	190	32.4	6.73	138
0	81	145	51	24.2568	12	32	74	51.3333	40	40	16	100	0.21	0	0	0	0	0	0	1	0	0	1	0	0	0	11	0	1	1	0	0	0	1	1	0		0	0	1	2800	8.4	8.5	2.7	245	27	20.3	2.06	143
0	55	156	38.5	15.8202		37	157	116.333	96	75		100	0.21	0	0	0	0	0	1	0	0	0	0	0	0	1		1	0	0	0	0	1	0	0	0	0	0	0	0	4100	10.2	14.7		328	213	18.3	4.67	140
0	59	145	38.9	18.5018	15	36.4	170	112.667	84	71	16	100	0.21	0	1	1	0	0	0	0	0	0	0	0	0	1	20	1	0	0	0	0	0	0	0	0		1	0	1	12480	9.7	23.3	2.4	187	454	58	7	138
0	62	157	48.5	19.6763	15	38.7	99	54.3333	32	76				0	0	0	0	1	0	0	0	0	1	0	0	0	95	1	0	0	0	0	0	0	1	0		0	0	0	11370	6.6	22.4	1.6	286	3171	17	2.6	138
0	78	156	45	18.4911	15	38	140	100	80	90				1	1	0	0	1	0	0	0	1	0	0	0	1	84	1	0	0	0	0	0	0	0	0		0	0	1	7250	10.9	15.2	2.9	176	323	18	5.9	137
0	78	156	47	19.313	15	36.4	104	77.3333	64	74	20		0.21	0	1	0	0	0	0	0	0	1	0	0	0	1	82	1	0	0	0	0	0	0	0	0		0	0	0	4890	11.1	14.7	2.8	270	250	27	8.4	133
0	87	145	41.2	19.5957	14	38.2	196	114	73	82	22	100	0.4	0	0	0	0	1	0	0	0	0	0	1	0	0	46	0	1	0	1	0	0	0	0	0		0	0	1	11210	12.1	23.2	1.9	168	392	46	7.4	134
0	85	145	39.02	18.5589	9	36.8	185	144.333	124	98	18	98	0.21	1	0	0	0	1	0	1	0	0	1	0	0	0	102	1	0	0	0	0	0	0	0	0		0	0	0	4950	9.8	25.6	3	170		11	2.1	142
0	85	145	48.85	23.2342	15	38	184	123.333	93	92	24	85	0.21	1	1	1	0	0	0	0	0	0	1	0	0	0	95	1	0	0	0	0	0	0	0	0		0	0	1	9560	9.8	17.4	2.9	180	149	26	4.9	139
0	85	130	37	21.8935	8	38.6	220			97	20	100	0.99	0	0	0	0	0	0	1	0	0	0	0	1	0	83	0	1	1	0	0	0	0	0	0		0	0	1	15860	13.4	21.8	4	562	275	64	6.6	139
0	58	152	63.8	27.6143	2T6	39	104	65.3333	46	90	36	95	0.5	0	0	0	0	0	0	1	0	0	1	0	0	0	47	1	0	0	0	0	0	0	1	0		0	0	1	11480	11.1	12.5	2.6	831	154	39	9.7	146
0	58	152	66.5	28.7829	15	37.8	164	114.667	90	83	24	98	0.21	1	0	0	0	1	0	0	0	0	1	0	0	0	45	1	0	0	0	0	0	0	1	0		0	0	1	6710	11.5	11.7	3.3	248	203	39	7.4	143
0	80	145	40.8	19.4055	14	37.4	159	98.3333	68	74		92	0.21	0	0	0	0	1	1	0	0	0	0	0	1	0	138	1	0	0	0	0	0	0	0	0		0	0	1	6590	12.9	15.4	3.7	367	397	32	6.8	135
0	84	153.5	33	14.0055	15	37.7	82	54.6667	41	90	20	92	0.21	0	0	0	0	1	0	1	0	0	0	1	0	0	55	0	1	1	0	0	0	1	0	0		0	0	1	8470	13.8	8.7	3.1	190	290	36	5.6	136
0	87	145	46.3	22.0214	14	38.6	106	68.6667	50	88				0	0	0	0	1	0	0	0	0	0	1	0	0	42	0	1	1	0	0	0	0	0	0		0	0	1	5940	9.9	17.2	2.1	156	435	40	8.4	134
0	76	145	43	20.4518	15	37	122	79.3333	58	80	20	94	0.21	1	1	0	0	0	0	0	0	1	0	1	0	0	69	1	0	0	0	0	0	0	0	0		1	0	1	10250	11.1	13.6	3.7	378		24	5.5	139
0	80	142.6	41	20.1625	14	36.7	106	72.6667	56	68	27	95	0.21	0	0	0	0	0	0	0	0	0	0	1	0	0	135	0	1	0	1	0	1	0	0	0		0	0	1	7110	12.5	8.8	2	298	301	20	2.6	138
0	66	142	32.5	16.1178	15	38								1	0	0	0	0	0	0	0	0	0	0	1	0	280	1	0	0	0	0	0	0	0	0		1	1	1	7020	11.4	7.9	3.2	358	324	26	3.9	135
0	57	154	51.6	21.7575	7	36.2	100	63.3333	45	99		100	0.32	0	0	0	0	0	0	1	0	0	0	0	1	0	337	0	1	1	0	0	1	1	0	0		0	0	1	16530	12	20.9	3.6	194	305	66	9.3	139
0	85	152	50	21.6413	15	37.2	168	112.667	85	95	20	96	0.21	0	0	0	0	1	1	0	0	0	0	0	1	0	165	1	0	0	0	0	0	0	0	0		0	1	1	8030	11.7	9.9	3.2	292	276	28	6	136
1	81	152	50.2	21.7278		36.6	185	117.667	84	86	22	94	0.21	0	1	1	0	0	0	0	0	0	1	0	0	0	117						0	0	1	0	0	0	0	1	4830	11.2	7.4		277		43	5.93	140
1	70	150	38.8	17.2444										0	0	0	0	0	1	0	1	0	1	0	0	0							0	0	1	0	0	0	0	0	12280	9.7	22.2	3	125	216	46	5.82	138
1	67	170	60.5	20.9343		37.5	117	85.6667	70	76				0	0	0	0	0	0	0	1	0	1	0	0	0							0	0	1	1	0	0	0	1	7020	8.6	21.6	3.2	784	2105	36	6.75	136
1	84		43		4	39.3	128	80.6667	57	109	28	93	0.4	0	0	0	0	1	0	0	0	0	0	0	0	1							0	0	0	0	0	0	0	1	5860	13.1	14.5		233	274	41	3.68	147
1	82	158	53.8	21.551		37.1						94		0	0	0	0	0	0	0	1	0	0	0	1	0	118						0	0	0	1	0	0	0	1	26840	8.8	41.9	3.4	229	219	61	8.28	137
1	86	161	44.5	17.1675		36	139	87	61	56	56	93	0.21	0	0	0	0	0	1	0	0	0	1	0	0	0	34						0	0	1	1	0	0	0	1	7220	9.3	3.8	2.6	456		45	2.85	143
1	62	159	57	22.5466		36.5	167	133	116	60				0	1	1	0	0	0	0	0	0	0	0	0	1	70						0	0	1	0	0	0	0	1	10390	12.2	21.5	4.2	190	227	55	11.99	134
1	87	148	40.2	18.3528		36.3	158	109.333	85	76	25			0	0	0	0	0	1	0	0	0	0	1	0	0	73						0	0	0	0	0	0	0	1	8690	14	20.9	3.3	179	155	56	7.53	141
1	75	165	62.8	23.067		37.7	100	72.6667	59	96	14	97	0.21	0	0	0	0	0	0	0	1	0	1	0	0	0	215						0	1	1	0	0	0	0	1	14170	13.5	12.4	3.8	267	271	48	9.26	138
1	70	165.2	45.7	16.7454		36.9	86	64	53	64	23	99	0.21	0	1	1	0	0	0	0	0	0	1	0	0	0	161						0	0	1	0	0	0	0	1	3640	10.6	11.5	3.2	199		29	5.05	133
1	70	165.2	46	16.8553		36.8	119	75.6667	54	100	20	100	0.21	1	0	0	0	0	0	0	0	0	1	0	0	0	160						0	0	1	0	0	0	0	1	3080	5.9	9.1	3.6	242	264	59	5.79	137
1	67	172.4	51.9	17.462		36.1	251	170.333	130	110		95	0.4	1	0	0	0	0	0	0	0	0	0	0	0	1	42						0	0	0	1	0	0	0	1	8200	11.6	12		175		66	10.04	142
1	84		39.1		15	37.6	227	159	125	101	21	97	0.35	0	0	0	0	0	0	0	1	0	0	0	1	0	235						0	0	0	0	0	0	0	1	21340	9.8	39.1	2.9	219		75	8.16	138
1	64	171	74	25.3069		38.9								0	0	0	0	1	0	0	0	0	1	0	0	0	34						0	0	1	0	0	0	0	1	900	5.6	2.6	3.2	340	382	23	3.62	141
1	64	171	74	25.3069		37.3								0	0	0	0	0	0	0	1	0	1	0	0	0	32						0	0	1	0	0	0	0	1	1000	8.1	2.3	3.6	164	245	42	6.5	136
1	74	166.5	69.5	25.0701	4	38.2	205	126.333	87	91		97	0.21	0	0	0	0	0	0	1	0	0	1	0	0	0							0	0	1	0	0	0	0	1	10050	8.7	25	3.7	235		42	6.85	134
1	64	163	57	21.4536	15	39.5	152	103.333	79	121	14	98	0.21	0	0	0	0	1	0	0	0	0											0	1	0	1	0	0	0	0	9770	8.3	21.2	3.4	305		29	4.79	138
1	71	157.7	52	20.9093		36.4	159	110.333	86	92		98	0.21	0	0	0	0	0	0	0	1	0	1	0	0	0	72						1	0	1	0	0	0	0	0	8240	13.9	14.7	3.8	189		60	9.87	138
1	74	162.2	53.6	20.3734		37.1	114	59.3333	32			97		0	0	0	0	1	0	0	0	0	1	0	0	0	54						0	0	1	1	0	0	0	1	6700	12.1	4.3	2.2	161	319	38	3.21	136
1	63	170	50.2	17.3702		36.3	92	70	59	70	20	100	0.21	0	0	0	0	0	0	0	1	0	0	0	1	0	379						0	0	0	0	0	1	0	1	11360	13	14.9		378		41	5.98	141
1	65		50.2				144	95.3333	71	95		100	0.27	0	0	0	0	0	0	1	0	0	0	0	0	1	121						0	0	1	0	0	0	0	0	6470	10.8	8.9		231		41	8.04	137
1	75	162.5	64.4	24.3882		35.9	81	57.6667	46	123	29	100	0.25	0	1	1	0	0	0	0	0	0	1	0	0	0	17						0	0	1	0	0	0	0	1	17630	9.4	27.3		240	182	116	10.88	139
1	79				8	35	71	47.6667	36	105	34	100	0.99	0	0	0	0	0	0	1	0	0	0	1	0	0	210	0	1	1	0	0	0	1	0	0		0	0	1	4600	9	10.4	3.3	169		22.9	6.17	140
1	85	166.8	60.1	21.6014		38.7	157	97	67	83	24	94	0.21	0	0	0	0	1	0	0	0	0	1	0	0	0	6	1	0	0	0	0	0	1	1	0	0	0	0	1	9800	10.3	8.3	3.6	253		37.6	4.14	135
1	74		45.6			36.9	85	51.6667	35	98	20			1	0	0	0	0	0	0	0	0	1	0	0	0	23	1	0	0	0	0	0	0	1	0		0	0	1	5100	8	17.4	2.4	138	134	22.8	3.66	139
1	74	157	46.4	18.8243		36.7	150	110	90	87			0.21	0	0	0	0	0	0	0	1	0					115	0	1	1	0	0	0	1	0	1		0	0	1	3600	10.2	8.2	3.6	293		42.3	5.91	139
1	79	165	52.5	19.2837		37.5	150	103.333	80	80		98	0.21	0	0	0	0	0	1	0	0	0	0	1	0	0	54	1	0	0	0	0	0	0	0	0		0	0	1	7000	10.8	22.1	3.9	177		45.2	8.72	140
1	59	178	73	23.04		37.1	110	86.6667	75	75			0.21	0	0	0	0	0	0	0	1	0	0	0	0	1	4	1	0	0	0	0	0	0	0	0	0	0	0	1	8500	13.4	16.4	3.3	174	202	55	14.17	139
1	79	164	43	15.9875		37.8	100	74.6667	62	106	18	98	0.21	0	0	0	0	1	0	0	0	0	0	0	1	0	172	1	0	0	0	0	0	1	0	0		0	0	0	19100	14.9	10.4	3.8	537	601	34.3	4.34	135
1	77	161	50.2	19.3665		37.5	126	103.333	92	93			0.21	0	0	0	0	0	0	0	1	0	0	1	0	0	27	1	0	0	0	0	0	1	1	0		0	0	0	12100	10.6	12.2	3.8	187	301	33.1	6.34	137
1	86	167	59	21.1553		36.1	201	108.333	62	51	14	99	0.21	0	0	0	0	0	0	0	1	0	1	0	0	0	62	1	0	0	0	0	0	0	1	0		0	0	1	3700	10.3	16.9	4.1	203		22.6	4.36	134
1	80	160	50.5	19.7266		38.5	108	82.6667	70	102	18	90	0.21	0	1	1	0	1	0	0	0	0	1	0	0	0	58	1	0	0	0	0	0	0	1	0		0	0	1	14400	12.8	11.4	3.1	921	1510	43.6	7.94	137
1	70	164	63.7	23.6838		37.8	155	93.6667	63	85			0.21	0	0	0	0	0	0	0	1	0	1	0	0	0	20	1	0	0	0	0	0	0	1	0		0	0	1	9300	10.7	27	3.5	166	233	18.9	2.77	139
1	75	153	43	18.369		39.6	226	132.667	86	90	18	98	0.21	0	1	0	1	0	0	0	0	1	0	1	0	0	18	1	0	0	0	0	0	0	0	1	0	0	0	1	10900	12.8	13.3	4.6	464	1207	33.3	6.83	137
1	86		40.3		11	38	79	63.6667	56	93	16	100	0.41	0	0	0	0	0	0	1	1	0	0	0	1	0	130	1	0	0	0	0	0	0	0	0		0	0	1	5400	8.4	13.2	3	343	1115	62.2	7.63	132
1	55	174	65	21.4692		36.7	127	91.6667	74	78		98	0.21	0	0	0	0	1	1	0	0	0	0	0	1	0	297	1	0	0	0	0	0	0	0	0		0	0	1	3600	9.3	23.3	3.4	151	195	23.9	7.62	139
1	76	165	44.5	16.3453		36.8	126	93.3333	77	80		97	0.29	0	0	0	0	0	0	0	1	0	0	1	0	0	216	1	0	0	0	0	0	1	0	0		0	0	1	14200	11.3	14.2	2.3	191		54.9	7.43	135
1	49	164	67	24.9108		37	153	102.333	77	74			0.21	0	0	0	0	0	0	0	1	0	0	1	0	0	45	1	0	0	0	0	0	0	0	1		0	0	1	6400	8.6	28.7	4.1	185	178	37.1	9.83	138
1	73	171	60	20.5191		36.7	114	88.6667	76	113	16		0.21	0	0	0	0	1	0	0	0	0	0	0	0	1	44	1	0	0	0	0	0	0	0	0		0	0	0	8900	13.2	8.5	3			57.2	6.77	138
1	75	159	49.6	19.6195		37.8	85	61.6667	50	77			0.21	0	1	0	0	0	0	0	0	1	0	1	0	0	418	1	0	0	0	0	0	1	0	1	0	0	0	1	9700	8.4	12.2	2.9	196		70.7	8.24	137
1	74	158	47.3	18.9473		37.7	89	66.3333	55	99		97	0.37	0	0	0	0	1	0	0	0	0	0	1	0	0	83	1	0	0	0	0	0	0	0	1		0	0	1	10800	7.8	1.6	2.8	304	317	39.8	4.84	139
1	73	158	60.7	24.315		38.4	155	103	77	118		90	0.29	1	0	0	0	0	0	0	0	0	0	1	0	0	81	1	0	0	0	0	0	0	0	1		0	0	1	4900	6.9	9.7	2.6	294	236	15	3.83	141
1	73	158	60.2	24.1147		37.8	122	82.6667	63	116			0.21	0	0	0	0	1	0	0	0	0	0	1	0	0	80	1	0	0	0	0	0	0	0	1		0	0	1
1	52		41.7			36.4	105	88.3333	80	75			0.21	0	0	0	0	1	0	0	0	0	0	0	0	1	76	1	0	0	0	0	0	0	0	0	0	0	0	0	4800	11.3	21.9	4.2	134	243	26.4	4.87	138
1	82	157	48.4	19.6357		36.2	106	69.3333	51	70		100	0.21	0	0	0	0	0	0	0	1	0	1	0	0	0	38	0	1	0	0	1	0	1	1	0		0	0	1	2800	10.2	10.7	3.6	167	241	38.2	6.22	135
1	82	157				36.8	88	61.3333	48	71			0.21	0	0	0	0	1	0	0	0	0	1	0	0	0	34	0	1	0	0	1	0	1	1	0		0	0	0
1	84	158	40.8	16.3435	10	36.3	101	68.3333	52	70		70	0.21	0	0	0	0	0	0	0	1	0	1	0	0	0	36	1	0	0	0	0	0	1	1	1		0	0	1	2600	9.7	7.7	3	169	1054	55	3.31	139
1	75	155	43.6	18.1478		39	120	80	60	81	20	86	0.21	1	0	0	0	1	0	0	0	0	0	0	1	0	364	1	0	0	0	0	0	1	0	1		0	0	1	5400	10.3	11.9	3.4	296	285	22.1	4.26	141
1	70	175	73.5	24		37	127	81.6667	59	82		97	0.21	0	0	0	0	1	0	0	0	0	1	0	0	0	20	1	0	0	0	0	0	0	1	0		0	0	1	7100	10.5	21	3.6	228		57.6	10.64	134
1	84	164	60	22.3081	13	36.6	118	78	58	81	15	99	0.37	0	0	0	0	0	0	1	0	0	1	0	0	0	52	0	1	0	0	1	0	1	1	0		0	0	1	4800	8.8	16.5	3.5	195	299	28.7	6.59	135
1	47	161				37.7	84	58	45	80		96	0.21	0	0	0	0	1	0	0	0	0	0	0	0	1	13	1	0	0	0	0	1	0	0	0		0	0	1	7000	8.3	10.4	2.1	169	185	30.2	6	135
1	47	161	62	23.9188		36.9	59	42.3333	34	109		99	0.21	0	1	1	0	0	0	0	0	0	0	0	0	1	10	1	0	0	0	0	1	0	0	0		0	0	1	16500	8.2	6.3	2	156	131	21.2	6.79	134
1	75	151	45.4	19.9114		36.7	133	89	67	88			0.21	0	0	0	0	0	0	0	1	0	1	0	0	0	129	1	0	0	0	0	0	0	1	0		0	0	1	3800	10.6	10.8	3.8	183	443	31.2	6.54	134
1	54	160	80.5	31.4453		37.5	115	86.3333	72	95		98	0.21	1	0	0	0	0	0	0	0	0	0	1	0	0	219	1	0	0	0	0	0	0	0	0	0	0	0	1	18300	10.4	19.6	4.2	250	252	37.4	10.17	140
1	83	159	54	21.3599		37.7	78	58	48	81	15	96	0.21	0	0	0	0	0	0	0	1	0	0	1	0	0	34	1	0	0	0	0	0	0	0	0		0	0	0	6300	9.9	33.5	3.3	145	233	25.1	5.15	137
1	65	163				37.7	176	134	113	84		97	0.21	1	0	0	0	1	0	0	0	0	0	1	0	0	156	1	0	0	0	0	0	1	0	0		0	0	0	7200	10.5	17	3.8	188	277	33	7.91	142
1	66	170	62.7	21.6955		39	184	123.333	93	107	16	90	0.21	0	1	0	0	1	0	0	0	1	1	0	0	0	16	1	0	0	0	0	0	0	1	1		0	0	1	10200	10.6	17.9	3.8	216	212	79.7	10.77	140
1	23	140	38	19.3878		35.9	127	95.6667	80	90				0	0	0	0	1	0	0	0	0	0	0	0	1	0	1	0	0	0	0	0	0	0	0		0	0	1	7000	11.2	7.4	3	132	143	56.9	9.98	133
1	79	160.7	62.5	24.2018		38.7	137	79	50	100		97	0.21	0	0	0	1	1	0	0	0	0	0	1	0	0	6	1	0	0	0	0	0	0	0	1		0	0	1	6400	10.1	13.9	3.7	215	195	30.1	5.85	136
1	82	156.7	53	21.5843	15	39	117	67	42	55	20	94	0.21	0	1	0	0	1	0	0	0	1	1	0	0	0	13	1	0	0	0	0	1	0	1	0		0	0	1	7400	11	2.4	3.5	175	501	24.9	2.86	139
1	58	152	46	19.91	15	36.2	80			70		100	0.21	0	0	0	0	0	0	0	1	0	0	0	1	0		0	1	0	1	0	1	1	0	0		1	0	1	13600	8.9	23.8	2.8	331	965	67.8	7.66	134
1	57	152	46.5	20.1264	15		103	73.6667	59	98			0.21	0	0	0	0	0	0	0	1	0	0	0	1	0		0	1	0	1	0	1	1	0	0		1	0	0	8400	10	30	3.1		810	50.8	6.77	136
1	57	152	48	20.7756	15	37.1	128	87.3333	67	98			0.21	0	0	0	0	1	0	0	1	0	0	0	1	0		0	1	1	0	0	1	1	0	0		1	0	1	9300	11.4	12	2.7	253	410	57.8	7.09	136
1	48	158.8	63.5	25.181	15	36.5	133	95.6667	77	70	18	98	0.21	1	0	0	0	1	0	0	1	0	0	0	1	0	10	1	0	0	0	0	0	0	0	0		0	0	0	11800	10.4	11.6	3.5	295	495	63.4	13.75	137
1	72	166.4	59.5	21.4887	15	38	118	82.6667	65	105	12	98	0.21	0	0	0	0	1	0	0	0	0	0	0	1	0	140	1	0	0	0	0	0	0	0	0		0	0	1	6400	13.9	13.7	4.5	237	247	21.9	7.63	141
1	71	166.4	59.5	21.4887	15	37.9	139	99.6667	80	90	18	96	0.21	1	0	0	0	1	0	0	0	0	0	0	1	0	136	1	0	0	0	0	0	0	0	0		0	0	0	5900	13.5	11.1	4.4	254	261	29.5	8.45	139
1	84	146.7	34.3	15.938	15		107	77.6667	63	89	14	98	0.21	0	1	1	0	0	0	0	0	0	0	0	0	1	46	1	0	0	0	0	0	0	0	0		1	0	1	13900	11	10.9		268	147	38.4	3.52	137
1	80	167.5	59.5	21.2074	15		107	84.3333	73	98			0.21	0	0	0	0	0	0	0	1	0	0	0	1	0	49	1	0	0	0	0	0		0	0		0	0	1	5400	12.2	20.8	3	192		39.1	8.8	138
1	73	170	64	22.1453	15	37.3	69	45.6667	34	68		91	0.21	0	0	0	1	1	1	0	0	0	0	0	1	0	294	1	0	0	0	0	0	0	0	0		0	0	1	8900	12.7	9.3	1.8	217	341	24.3	5.25	137
1	72	170	61.6	21.3149	15	36.6	91	61	46	88	16	97	0.21	0	0	0	0	0	0	0	1	0	0	0	1	0	291	1	0	0	0	0	0	0	0	0		0	0	1	11300	11.5	17.2	3.1	175	458	69.2	8.53	138
1	63	162	48	18.2899	15	36.2	121	85	67	71			0.21	0	0	0	0	0	0	0	0	0	1	0	0	0	120	1	0	0	0	0	0	1	1	1		0	0	1	1800	12.1	8.5	3.4	275	616	44.1	9.05	135
1	63	162	48	18.2899	15	38.5	128	87.3333	67	107	12	100	0.21	0	0	0	1	1	0	0	0	0	1	0	0	0	120	1	0	0	0	0	0	1	1	1		0	0	1	2200	13	9	3.8	205		40.1	10	133
1	82	172	61	20.6193	15	37.3	174	148	135	120	24	98	0.21	1	0	0	0	0	0	0	0	0	0	1	0	0	49	1	0	0	0	0	0	0	0	0		0	0	1	8500	11.3	17.1	3.4	337	502	44.1	6.29	140
1	69	165	49.7	18.2553	15	36.1	152	114.667	96	60		99	0.21	0	0	0	0	0	0	0	1	0	1	0	0	0	119	1	0	0	0	0	0	0	0	0		0	0	1	3800	14.4	13.3	4.3	171	243	27	6.19	137
1	62				13	36.5	173	118.333	91	89	21	99	0.21	0	1	0	0	0	0	0	0	1	0	0	0	1	6	1	0	0	0	0	0	0	0	0	0	0	0	1	6800	9.4	14.3	3.3	217		25.7	3.39	134
1	77		50.4		15	36.7	102	76.6667	64	60		98	0.21	0	0	0	0	0	0	0	1	0	1	0	0	0	121	1	0	0	0	0	0	1	1	0		0	0	0	3700	11.7	10	3.2	239	331	29.1	6.65	136
1	68	167	55.5	19.9003	15	37.2	125	73.6667	48	78	13	100	0.21	0	0	0	0	0	0	0	1	0	1	0	0	0	0	0	1	0	0	1	0	1	1	0		0	0	1	15400	9.5	23.3	3.3	249	210	49.8	9.81	135
1	78	170	73	25.2595	15	37	132	93.3333	74	84		96	0.21	1	0	0	0	0	0	0	0	0	1	0	0	0	21	1	0	0	0	0	0	0	1	0		0	0	1	10000	9.5	7.4	3.7	2035	420	107	14.77	136
1	63	167			15	36.2	203	151	125	96		100	0.21	0	0	0	0	0	0	0	1	0	0	0	0	1	46	1	0	0	0	0	0	0	0	0		0	0	1	2600	11	8	3.7	157	198	24.6	9.43	136
1	68	158	51.3	20.5496	15	37	117	93	81	103			0.21	0	1	0	0	0	0	0	0	1	0	1	0	0	4	1	0	0	0	0	0	0	0	0		0	0	0	18800	10.6	40	3.3	191	392	63.4	11.37	141
1	76	163			15	37.1	145	95	70	102	19	95	0.21	0	0	0	1	0	1	0	0	0	0	1	0	0		1	0	0	0	0	0	0	0	1		0	0	1	7100	11.3	24.7	3.4	164	272	25.1	5.17	138
1	75		42		3	37.1	126	90	72	104	28			0	0	0	0	0	0	1	0	0	1	0	0	0	73	1	0	0	0	0	0	1	1	0		0	0	1	15300	9.6	35.7	2.7	169	255	32.2	3.68	141
1	75		42		7	40.2	115	69	46	79	17	96	0.45	0	0	0	0	1	0	1	0	0	1	0	0	0	72	1	0	0	0	0	0	1	1	0		0	0	1	10100	8.2	34.1	2.3	145	218	25	4.54	142
1	71	165			15	37.2	130	100.667	86	88	14	96	0.21	1	0	0	0	0	0	0	0	0	1	0	0	0	134	1	0	0	0	0	0	0	1	0		0	0	1	9400	11.5	2.4	4.1	5601	247	28.2	4.8	135
1	78	166	58	21.048	14	36.5	202	150	124	68	19	97	0.21	0	0	0	0	0	0	1	0	0	1	0	0	0		1	0	0	0	0	0	0	1	1		0	0	1	3700	9.1	7.3	3.3	264	220	22.2	4.33	139
1	67	169	63.3	22.1631	15	36.8	114	74	54	73		97	0.21	0	0	0	0	0	0	0	1	0	1	0	0	0	18	1	0	0	0	0	0	0	1	0		0	0	1	11200	9.4	35.7	3.3	241	227	68.7	9.98	136
1	89	154	45	18.9745	15	37.8	172	116.667	89	105	24	97	0.21	0	0	0	0	1	0	0	0	0	0	1	0	0	10	1	0	0	0	0	0	0	0	1		0	0	1	16200	11	15.5	3.2	167		26.6	5.82	135
1	66	167			15								0.21	0	0	0	0	0	0	0	1	0	1	0	0	0	52	1	0	0	0	0	0	0	1	1		0	0	1	12500	10.8	35.2		172		46.3	8.6	132
1	54	174	65	21.4692	15	37.2	132	94	75	80	15		0.21	0	0	0	0	1	1	0	0	0	0	0	1	0	286	1	0	0	0	0	0	0	0	0		0	0	1	4700	9	20.9	3.1	207	249	33.7	8.85	138
1	70	166			15	36.5	78	58.6667	49	109				0	0	0	0	0	0	0	1	0	0	0	0	1	183	1	0	0	0	0	0	1	0	0		0	0	1	11300	13.3	12.4	3.6	202	301	55.7	11.01	136
1	24	176	101	32.6059	15	37.3	230	169.333	139	108	15	90	0.21	1	0	0	0	0	0	0	0	0	0	0	0	1	10	1	0	0	0	0	0	0	0	0		1	1	0	11800	8.4	14.9	3.6	420	142	87.8	15.55	137
1	64	163	61.5	23.1473	15	37.3	147	95	69	73	14	98	0.21	0	0	0	1	1	0	0	0	0	1	0	0	0	56	1	0	0	0	0	0	0	1	0		0	0	1	7000	13.3	23.1	4.7	233	244	55	12.96	135
1	68	168	60	21.2585	15	37.8	154	102	76	76	15		0.21	0	0	0	0	1	0	0	0	0	0	0	0	1	20	1	0	0	0	0	1	1	0	0		0	0	1	5400	11.1	15	3.9	201	290	63.8	15.03	137
1	69	175	85	27.7551	15	38.1	156	101.333	74	84	22	99	0.21	0	1	1	0	1	0	0	0	0	1	0	0	0	1	1	0	0	0	0	0	1	1	0		0	0	1	5400	9.9	28.3	3.8	238	271	60.2	10.04	136
1	84	164	56.3	20.9325	15	36.2	121	83.6667	65				0.21	0	0	0	0	0	0	0	1	0	1	0	0	0	34	1	0	0	0	0	0	1	1	0		0	0	1	6900	9	14.6	3.2	189	1577	51.9	6.35	139
1	84	164	56.3	20.9325	15	36.2	130	100	85	75	12	98	0.21	0	0	0	0	1	0	0	0	0	1	0	0	0	33	1	0	0	0	0	0	1	1	0		0	0	1	7700	11.4	9.4	3.3	183	871	67.2	8.93	138
1	41	163	50	18.8189	15	38.3	169	123.667	101	123	20	88	0.21	0	0	0	0	1	0	0	0	0	0	0	0	1	25	1	0	0	0	0	0	1	0	0		0	0	1	10000	9.4	29	3.3	302	158	49.8	11.88	130
1	59	165	67.5	24.7934	15	37.6	162	113.333	89	95	20		0.21	0	0	0	0	1	0	0	0	0	1	0	0	0	56	1	0	0	0	0	0	0	0	0		0	0	1	6500	13	15	4.6	346	157	44.5	12.71	131
1	67	149	53	23.8728	15	35	140	64	26	35	22	93	0.21	1	0	0	0	0	0	0	0	0	0	1	0	0	154	1	0	0	0	0	0	0	0	0	0	0	0	0	8200	8.1	23.2	3.4	274	212	86.6	10.85	136
1	82	162	41.1	15.6607		36.1	152	97.3333	70	70	20	99	0.25	1	0	0	0	1	0	0	0	0	0	1	0	0	4	1	0	0	0	0	0	0	0	0		0	0	0	4900	13	17.5	2.9	292	367	21.7	4.13	138
1	79	171	56.5	19.3222	15	36.2							0.21	0	0	0	0	0	0	0	1	0	0	1	0	0	75	1	0	0	0	0	0	1	0	0		0	0	1	4900	10.6	13.6		198		50.6	10.31	130
1	68	172	50.6	17.1038	15	36.9	150	100	75	95			0.21	0	1	1	0	1	0	0	0	0	0	0	0	1	1	1	0	0	0	0	0	0	1	0	0	0	0	1	8200	10.3	18.4	3.3	478	3950	31.1	4.87	137
1	71	166			15	39	129	89	69	109		99	0.29	0	0	0	0	1	0	0	0	0	0	0	1	0	131	1	0	0	0	0	0	0	0	0		0	0	0	14400	12.4	13.7	3.7	252		29.6	8.84	137
1	95	157	56	22.719	15	37	104	63.3333	43	67		95	0.21	0	0	0	0	0	1	0	0	0	0	1	0	0	24	1	0	0	0	0	0	0	0	0		0	0	0	7100	11	8.3	3	228	557	80	9.12	141
1	75	175	64.5	21.0612	14	36.9	148	88.6667	59	50	19	100	0.21	0	0	0	0	0	0	0	1	0	0	0	1	0	93	1	0	0	0	0	0	0	0	1		0	0	0	15600	10.5	23.7	2.6	291		26.5	7.07	137
1	70	164	56.8	21.1184	15	38.5	177	125.667	100	98	26	88	0.7	1	0	0	0	1	0	0	0	0	0	0	0	1	168	1	0	0	0	0	0	0	0	0	0	0	0	0	6100	8.3	10.2	3.2	229	319	41	7.53	135
1	72	169	85.5	29.9359	13	38.5	171	119.667	94	98	22	97	0.21	0	1	0	0	0	0	0	0	1	1	0	0	0	33	1	0	0	0	0	0	0	1	1		0	0	1	15400	10.7	16.7	3.5	222	189	58	8.28	141
1	82	156	47	19.313	15	38.1	74	53.3333	43	61		92	0.21	1	1	0	0	0	0	0	0	1	0	0	0	1	13	1	0	0	0	0	0	0	0	1		0	0	1	4100	10.5	16.5	3.4	179	235	55.9	6.5	138
1	87	152	40.2	17.3996	15	38	130	93.3333	75	100	20	93	0.21	0	0	0	0	1	0	0	0	0	0	1	0	0	72	0	1	0	1	0	0	1	0	0		0	0	1	5300	10.3	10.7	3.7	238	352	42.6	4.78	139
1	68	165	55	20.202	15	37.1	156	103.333	77	84		100	0.21	1	0	0	0	0	0	0	0	0	0	0	0	1	79	1	0	0	0	0	0	0	0	0		0	0	1	5900	8.8	25.3	3.5	493	238	87.8	13.16	139
1	67	165	53	19.4674	15	36.7	152	100.667	75	52			0.21	0	0	0	1	0	0	0	0	0	0	0	0	1	65	1	0	0	0	0	0	0	0	0		0	0	1	6200	9.6	18.5		158		76	10.95
1	57	175	88.8	28.9959	15	36.8	168	116	90	82			0.21	0	0	0	0	0	0	0	1	0	1	0	0	0	42	1	0	0	0	0	0	0	0	0		0	0	1	6300	9.4	20.8	3.8	138	268	40.6	9.6	133
1	56	175	88	28.7347	15	36.6	162	109.333	83	89			0.21	1	0	0	0	0	0	0	0	0	1	0	0	0	24	1	0	0	0	0	0	0	0	0		0	0	1	6100	8.9	27.2	3.8	104	212	48.9	9.01	133
1	77	162.8	63.3	23.8833	15	37.2	137	90.3333	67	71		95	0.21	0	0	0	0	1	0	0	0	0	1	0	0	0	22	1	0	0	0	0	0	0	1	0		0	0	1	10400	9.8	17.5	3.7	185	161	69.2	11.63	132
1	66	159	54.3	21.4786	15	38.7	114	90.6667	79	150		92	0.21	1	0	0	0	1	0	0	0	0	0	0	0	1	3	1	0	0	0	0	0	0	0	0		1	0	1	13400	13.5	18.6	3.6	274	172	78	6.39	140
1	77	167	55.8	20.0079	15	37.9	99	69.6667	55	103		96	0.24	1	0	0	0	1	0	1	0	0	1	0	0	0	5	1	0	0	0	0	0	0	1	0		1	0	1	8400	8.9	19.4	3.3			28	2.9	137
1	77	167	56.6	20.2947	15	37.7	123	89	72	81	24	100	0.24	0	0	0	0	1	0	1	0	0	1	0	0	0	1	1	0	0	0	0	0	0	1	0		1	0	1	11400	12.9	11.2	3.4	201	188	32	4.05	142
1	52	176.4	66	21.2103	15	36.2	164	94.6667	60	72			0.21	0	0	0	0	1	0	0	0	0	0	1	0	0	18	1	0	0	0	0	0	0	0	0		0	0	0	8500	9.2	12.8	3.7	142	349	80.3	11.62	135
1	52	176.4	70.4	22.6243	15	36.4	132	97.3333	80	93		100	0.21	0	0	0	0	0	1	0	0	0	0	1	0	0	12	1	0	0	0	0	0	0	0	0		0	0	0	8600	9	4.5	3.1	156	245	56.1	9.2	133
1	64	172	59	19.9432	15	39.8	166	124	103	122	35	100	0.36	1	0	0	0	1	0	0	0	0	1	0	0	0	70	1	0	0	0	0	0	0	0	0		0	0	1	9100	15.4	18.3	3.5	189	110	55.5	9.86	127
1	60	165.7	51.2	18.6477	15	36.9	116	74.6667	54	82		100	0.21	1	0	0	1	0	0	0	0	0	0	0	1	0	56	1	0	0	0	0	0	0	0	0		0	0	1	7100	8.4	22.8		176	224
1	63	163	49.3	18.5555	13	38.2	200	135.333	103	99		66	0.21	1	0	0	0	0	0	1	0	0	1	0	0	0	15	1	0	0	0	0	0	0	1	0		0	0	1	11400	11	12.5		433		55.1	9.18	137
1	62	163	57.5	21.6418	15	37.1	140	94.6667	72	72		95	0.21	0	1	0	0	0	0	0	0	1	1	0	0	0	8	1	0	0	0	0	0	0	1	0		0	0	1	7400	9.9	22.6		183	202	64.2	11.67	133
1	62	163	57.5	21.6418	15	38	160	106.667	80	100	20	92	0.28	1	0	0	0	1	0	0	0	0	1	0	0	0	4	1	0	0	0	0	0	0	1	0		0	0	1	13400	10.1	17.6	3.4	296	181	57.5	9.68	132
1	62	162	52.9	20.157	15	37.1								0	0	0	0	1	0	0	0	0	1	0	0	0	40	0	1	1	0	0	0	0	1	0		0	0	1	8500	8.9	28.6	3.8	221	226	35.7	7.66	144
1	80	163	71.5	26.9111		37.1	135	108.333	95	109	30	94	0.36	0	0	0	0	1	0	0	0	0	0	0	1	0	90	1	0	0	0	0	0	0	0	1	0	0	0	1	9600	12.4	16.5	3.9	236	222	40.6	6.51	138
1	60	178	98.7	31.1514		38.8	173	124.333	100	131		96	0.21	0	0	0	0	1	1	0	0	0	1	0	0	0	27	1	0	0	0	0	0	0	1	0	0	0	0	0	10200	12	10.6	3.7	208	156	34.7	6.73	137
1	55	173.4	53.8	17.893		38.8	136	96.6667	77	88		98	0.21	0	0	0	0	1	1	0	0	0	1	0	0	0	137	1	0	0	0	0	0	0	1	0	0	0	0	1	4900	10.8	11.5	4	113	498	42.6	5.63	138
1	46	171	87	29.7527		36.4	127	91	73	73		97	0.21	0	1	0	0	0	0	1	0	1	1	0	0	0	22	1	0	0	0	0	0	0	1	1	0	0	0	1	9700	7.4	10.5	3	182	267	65.7	8.66	136
1	76	155	55.3	23.0177		37.8	122	74.6667	51	90		96	0.21	0	0	0	0	0	1	0	1	0	1	0	0	0	113	1	0	0	0	0	0	1	1	0	0	0	0	1	24000	10.2	20.6		204	241	53	9.56	137
1	81	163.6	49.7	18.5691		39.4	165	103.667	73	65		98	0.21	0	0	0	0	1	0	0	0	0	1	0	0	0	26	1	0	0	0	0	0	0	1	0	0	0	0	0	6600	12.8	8.9	3.3			85.4	9.71	133
1	83	143.8	43.3	20.9397		37.4	87	46.3333	26	63		94	0.21	0	0	0	0	1	0	1	0	0	1	0	0	0	43	1	0	0	0	0	1	0	1	0	0	1	0	1	12900	9.4	20.6		179		18.2	4.77	142
1	83	143.8	43.3	20.9397		38.3	182	106.667	69	77		96	0.21	0	0	0	0	1	0	1	0	0	1	0	0	0	39	1	0	0	0	0	1	0	1	0	0	1	0	1	8000	9.9	18.6	3.1			65	10.35	139
1	86	174	48.5	16.0193		39.4	146	93.3333	67	98		95	0.21	0	0	0	0	1	0	0	0	0	0	0	1	0	91	1	0	0	0	0	0	0	0	0	0	0	0	1	10700	12.6	19.5	4.4	196		52.1	7.58	139
1	65	172	46.5	15.718	3	33.3								0	0	0	0	0	0	0	1	0	1	0	0	0	34	1	0	0	0	0	0	0	1	0	0	0	0	1	13800	9.2	16.5	3	378	266	49	9.48	138
1	48	168	55.7	19.735	15	37.1	140	93.3333	70	84				0	0	0	0	0	0	0	1	0	0	0	1	0		1	0	0	0	0	0	0	0	0	0	0	0	1	7500	11.4	18.7	3.5	165	142	56	18.79	130
1	39	160	38.8	15.1562	11	36.4	118	78	58	74		96	0.21	0	0	0	0	0	0	1	0	0	1	0	0	0	73	1	0	0	0	0	0	0	1	0	0	0	0	1	13900	11.3	14.3	4.5	270	338	44	8.41	138
1	67	150	62.5	27.7778	10	35.2	188	114	77	103	24	100	0.99	0	0	0	0	0	0	1	0	0	1	0	0	0	24	1	0	0	0	0	0	0	0	0	0	0	0	1	11700	10.7	12.7	3.4	444	278	57	4.6	145
1	88	156	54.5	22.3948	15	37.2	170	103.333	70	68		98	0.21	0	0	0	0	1	0	0	0	0	0	0	1	0	96	1	0	0	0	0	0	0	0	0		0	0	1	5100	11.1	15.9	3.7	245	226	36	7.68	142
1	68	168	72	25.5102	15	36.5	88	64	52	88		100	0.25	1	0	0	0	0	0	0	0	0	1	0	0	0	65	1	0	0	0	0	1	1	1	0	0	0	0	1	5000	11.4	22.4	3.6	1907	428	66	7.42	139
1	57	173	49.8	16.6394	15	39.4	146	95.3333	70	163	38	96	0.7	1	0	0	0	1	0	0	0	0	0	0	0	1	6	1	0	0	0	0	1	0	0	0	0	1	0	0	21400	8.3	14.3	2.2	200	370	48	2.33	145
1	62	178	58.7	18.5267	15	36.3	152	104	80	76		95	0.21	1	0	0	0	0	0	0	0	0	0	0	0	1	5	1	0	0	0	0	0	0	1	1	0	1	0	0	9100	8.7	16.1	3.5	224	376	32	5.65	141
1	78		43.5		15	37.9	122	76.6667	54	60		99	0.21	0	0	0	0	0	0	0	1	0	1	0	0	0	146	0	1	0	0	1	1	1	1	0	0	0	0	1	8500	8.8	19.5				17	4.91	140
1	60		56		15	36.6	191	125	92	102		92	0.7	1	0	0	0	0	0	0	0	0	1	0	0	0	156	1	0	0	0	0	1	1	1	0	0	0	0	1	12400	10.4	22.5	4.8	284	235	69	11.11	141
1	58	175.2	55	17.9182	15	36.7	148	97.3333	72	94			0.21	0	0	0	0	0	0	0	1	0	0	0	1	0	146	1	0	0	0	0	0	0	0	0	0	1	0	0	400	12.6	10.6	3.9	191	190	71	10.24	143
1	55	175	71.7	23.4122	12	36.8	180	130.667	106	80		98	0.7	1	0	0	0	0	0	1	0	0	0	0	0	1	75	0	1	0	1	0	0	0	1	0	0	0	0	1	7100	10.4	28.5	4	297	303	54	8.62	143
1	71	152	50	21.6413	4	37.6	120	89.3333	74	110		94	0.21	0	0	0	0	0	0	1	0	0	1	0	0	0	11	1	0	0	0	0	0	1	1	1	0	0	0	0	7100	9.5	23.6	3.1	244	246	49	7.57	138
1	32	188	71.9	20.3429	15	38.2	142	104	85	110			0.21	0	0	0	1	1	0	0	0	0	0	0	1	0		1	0	0	0	0	0	0	0	0	0	0	0	1	6900	11.1	21.3	4.4	136	170	26	11.67	140
1	59	165	66.5	24.4261	3					0	0	81	0.7	1	0	0	0	0	0	0	0	0	1	0	0	0	60	1	0	0	0	0	0	0	1	0	0	0	0	1	10300	11.7	20	3.8	219	163	62	13.9	137
1	75	167	59.5	21.3346	15	36.8	118	83.3333	66	75		96	0.21	0	1	1	0	1	0	0	0	0	0	0	0	1	54	1	0	0	0	0	0	0	0	0	0	0	0	0	11300	10.2	21.5	2.7	165	871	48	8.57	138
1	81	163	48.2	18.1414	8	37.1	136	86	61	88		99	0.21	0	0	0	0	0	0	1	0	0	1	0	0	0	99	1	0	0	0	0	0	1	1	0	0	0	0	1	9300	9	37.5	3.2	184	245	53	8.18	142
1	71	164	53.5	19.8914	15	38	96	62.6667	46	100		100	0.35	0	0	0	0	0	0	0	1	0	1	0	0	0	159	1	0	0	0	0	0	0	1	0	0	0	0	1	6300	7	8.1	2.3	182		25	3.94	135
1	42	139.8	29.6	15.1453	15	37.7	140	100	80	96	16	99	0.21	0	0	0	0	1	1	0	0	0	0	0	0	1	356	1	0	0	0	0	0	0	0	0	0	0	0	0	7500	9.1	21.9	3.9	126	575	33	5.47	141
1	70	170	52	17.9931	9	37.8	108	76	60	150	26	99	0.35	0	0	0	0	0	0	1	0	0	1	0	0	0	97	1	0	0	0	0	0	1	1	0	0	0	0	1	15700	12.1	15.7	3.7	238	257	22	2.43	136
1	75	158	42.9	17.1847	15	36.9	110	72	53	69	24	98	0.21	1	0	0	0	0	0	0	0	0	0	1	0	0	34	0	1	0	1	0	0	1	0	0	0	0	0	1	7900	9.2	20.4	2.9	275	331	47	7.21	135
1	63	170			7	34.9	106	74	58	54	18	88	0.21	0	0	0	0	0	0	1	0	0	1	0	0	0	124	1	0	0	0	0	0	0	1	0	0	0	0	1	800	13.1	30.2	4.3	183	416	38	5.34	130
1	79	163	51	19.1953	15	36.9	122	83.3333	64	82	22	90	0.21	1	0	0	0	1	0	0	1	0	0	1	0	0	44	1	0	0	0	0	0	0	0	0	0	1	0	1	9700	13.3	14.4	3.7	212	227	66	7.59	136
1	58	167	66	23.6652	15	38.6	110	70	50	87	17	93	0.21	0	1	1	0	0	0	0	0	0	1	0	0	0	306	1	0	0	0	0	0	0	1	0	0	0	0	1	11500	8.9	14.1	3.3	151	225	22	4.69	141
1	80	163.8	64	23.8535		39.5	136	109.333	96	130	28	90	0.21	0	0	0	0	1	0	0	0	0	0	1	0	0	16	1	0	0	0	0	0	1	0	0	0	0	0	1	6600	11.5	8.4	2.9	256	221	56.5	10.41	131
1	83	158	32.2	12.8986		35.6	174	114	84	101		94	0.4	1	0	0	0	1	0	0	0	0	1	0	0	0	54	1	0	0	0	0	0	1	1	0	0	0	0	1	6200	11.7	12.8	3.6	499	396	61.8	7.5	143
1	79	167	53.4	19.1473									0.21	1	0	0	0	0	0	0	0	0	0	1	0	0	31	1	0	0	0	0	1	1	0	0	0	0	0	1	4400	12.3	14.7	4.1	192		38.3	6.67	140
1	81	163.8	64	23.8535		39.5	136	109.333	96	130	28	90	0.21	0	0	0	0	1	0	0	0	0	0	1	0	0	16	1	0	0	0	0	0	1	0	0	0	0	0	1	6600	11.5	8.4	2.9	256	221	56.5	10.41	131
1	65	176.5	67	21.5073			164	110	83	57			0.21	0	0	0	0	0	1	0	0	0	0	1	0	0	31	1	0	0	0	0	0	0	1	0	0	0	0	1	6700	11.6	15.4		169	150	64.5	12.53	137
1	82	156.5												0	0	0	0	0	0	0	0	0	0	1	0	0	6	1	0	0	0	0	0	0	0	0	0	0	0	1	8000	13.1	19.5	3.4		228	50	8.01	141
1	86	156.3	46.9	19.198		36.9	122	76.6667	54	99		99	0.21	0	0	0	0	1	0	0	0	0	0	0	1	0	72	0	1	1	0	0	1	1	0	0	0	0	0	1	6100	12.6	15.1	3.2	191	242	84.7	10.76	135
1	82	163.4	60.7	22.7345		37.2	152	102.667	78	95		95	0.21	0	0	0	0	0	1	0	0	0	0	0	0	1	110	0	1	1	0	0	1	1	0	0	0	0	0	1	8700	9.5	16.5	3.1	231	145	49.5	9.85	138
1	82	163.4												0	0	0	0	0	0	0	0	0	0	0	0	1	109	0	1	1	0	0	1	1	0	0	0	0	0	1
1	81	163.4												0	0	0	0	0	0	0	0	0	0	0	0	1	106	0	1	1	0	0	1	1	0	0	0	0	0	1
1	52	169	63.3	22.1631		37.3	137	103	86	103	28	100	0.21	1	0	0	0	0	0	0	0	0	0	0	0	1	38	1	0	0	0	0	0	0	0	0	0	0	0	1	11000	11.3	33.5	4.1	137	162	44.8	13.34	141
1	69	173	73.5	24.5581		36.7	138	99.3333	80	80		95	0.21	0	0	0	0	0	0	1	0	0	0	1	0	0	76	1	0	0	0	0	1	1	0	0	0	0	0	1	6400	10.9	10.9	4.2	174	170	31.8	6.61	136
1	75	161	44.2	17.0518		38.9	84	69.3333	62	39			0.21	0	0	0	1	0	0	0	0	0	0	0	1	0	61	0	1	1	0	0	0	1	0	0	0	0	0	1	5600	12	12.4	2.9		340	66.9	8.27	136
1	76	161												0	0	0	0	0	0	0	0	0	0	0	1	0	50	0	1	1	0	0	0	1	0	0	0	0	0	1	5800	11	5.6	3.4	153	271	15.4	2.8	139
1	80	164	51.2	19.0363		37.3	186	134.667	109	85	14	98	0.21	0	0	0	0	0	0	0	1	0	0	0	1	0	3	1	0	0	0	0	0	0	0	0	0	0	0	1	3000	8.7	7.2	3.7	244	180	44.5	10.17	137
1	63	153												0	0	0	0	0	0	0	0	0	1	0	0	0	68	0	1	1	0	0	0	1	1	0	0	0	0	1	5000	9.9	7.4	3.8	151	139	46.2	7.34	134
1	64	172.5												0	0	0	0	0	0	0	0	0	1	0	0	0	45	1	0	0	0	0	0	0	1	0	0	0	0	1	9100	11.9	18.7	3.6		150	70.1	12.11	135
1	55	173												0	0	0	0	0	0	0	0	0	0	0	1	0	166	1	0	0	0	0	0	0	0	0	0	0	0	1	5900	12.3	17	3.9		220	61.6	13.69	141
1	86	164.5	43.8	16.1861		38.8	172	106.667	74	71		96	0.21	0	1	0	0	1	0	0	0	1	0	0	0	1	65	1	0	0	0	0	0	0	0	0	0	0	0	1	6900	15.4	13.4	4.1	222	326	20.4	4.19	139
1	83	159.7												0	0	0	0	0	0	0	0	0	0	1	0	0	3	1	0	0	0	0	0	0	0	0	0	0	0	1	4100	11.3	10.1	3.3	181		38.9	6.26	142
1	65	170												0	0	0	0	0	0	0	0	0	1	0	0	0	70	0	1	1	0	0	0	1	1	0	0	0	0	1	6900	11.5	16.1	3.8	211	337	57.7	9.03	137
1	81	170	60.1	20.7958		36.2	135	110.333	98	93	16	97	0.21	0	0	0	0	0	0	0	1	0	1	0	0	0	10	1	0	0	0	0	0	0	1	0	0	0	0	1	9100	9.7	32.2	3.4	234	362	28	3.98	135
1	74	143	42.5	20.7834			157	98.3333	69	91		97	0.21	0	0	0	0	0	1	0	0	0	1	0	0	0	33	0	1	1	0	0	0	1	1	0	0	0	1	1	5500	10.6	31.6		193	357	26.8	3.1	142
1	84	170	46.7	16.1592		38.1	176	120.667	93	105	24	97	0.21	0	0	0	0	1	0	0	0	0	0	0	0	1	86	1	0	0	0	0	0	1	0	0	0	1	0	1	8900	13.3	6.7	3.3	296	298	46.8	6.45	142
1	70	174	52.8	17.4396		36.8	140	96	74	67	15	98	0.21	0	0	0	0	0	0	0	1	0	0	1	0	0	99	1	0	0	0	0	0	1	0	0	0	0	0	1	7000	9.8	8	2.5	193	438	28.6	7.05	130
1	70	174	52.8	17.4396		38.2	157	105	79	63	20	99	0.21	0	0	0	0	1	0	0	0	0	0	1	0	0	99	1	0	0	0	0	0	1	0	0	0	0	0	1	5000	9.7	6.8	2.5	165	441	21.6	6.02	130
1	81	174	60.4	19.9498		37.1	159	95.6667	64	83	20	98	0.21	0	1	0	0	0	0	0	0	1	0	1	0	0	38	1	0	0	0	0	0	1	1	0	0	0	0	1	6500	10.3	18.7	3	148	434	46.2	7.21	137
1	87												0.21	0	0	0	0	0	0	0	0	0													1
1	83	150	53.2	23.6444		36	151	89	58	74	20	100	0.21	0	0	0	0	0	0	0	1	0	0	1	0	0		1	0	0	0	0	0	0	0	0	0	0	0	1	11200	9.9	10.6	3	334	479	14.1	3.81	139
1	78	160.4	54.6	21.2219									0.21	0	0	0	0	0	1	0	0	0	0	1	0	0	73	1	0	0	0	0	0	0	1	0	0	0	0	1	4800	9.9	11.7	2.8	160	182	22	6.95	143
1	65	175	76.8	25.0776		36.5	118	86	70	99	16	97	0.21	0	0	0	0	0	0	0	1	0	1	0	0	0	35	1	0	0	0	0	0	0	1	0	0	0	0	1	14800	9.9	29.2	2.7	162	441	14.9	2.81	135
1	66	169	62.5	21.883		37.5	182	134.667	111	109	24	93	0.21	1	0	0	0	0	0	0	0	0	1	0	0	0	1	1	0	0	0	0	0	0	1	0	0	0	0	1	9600	11.6	31		331	328	50.3	7.98	135
1	74	165	46.9	17.2268		35.8	156	108.667	85	88	33	73	0.5	1	0	0	0	0	0	0	0	0	0	0	1	0	263	1	0	0	0	0	0	0	0	0	0	0	0	1	7400	12.6	14.4	3.2	244	210	48.2	9.04	134
1	91	160	44.1	17.2266		36.4	164	94	59	72	18	96	0.21	0	0	0	0	0	0	0	1	0	0	0	0	1	124	1	0	0	0	0	0	0	0	0	0	0	0	1	5800	9.7	11.9	1.7	232	478	23.8	3.56	137
1	91	160	45.3	17.6953		37.2	142	86.6667	59	79	16	99	0.21	0	0	0	0	1	0	0	0	0	0	0	0	1	122	1	0	0	0	0	0	0	0	0	0	0	0	0	3700	35.5	22.3	3	195	269	14.6	2.98	140
1	91	160	44.9	17.5391		36.9	144	97.3333	74	87		98	0.21	0	0	0	0	1	0	0	0	0	0	0	0	1	118	1	0	0	0	0	0	0	0	0	0	0	0	1	5000	11.5	22.6		179	269	18.5	3.24	138
1	91	160	44.9	17.5391		36.2	134	82.6667	57	77	16	98	0.21	0	0	0	0	0	1	0	0	0	0	0	0	1	118	1	0	0	0	0	0	0	0	0	0	0	0	1	5300	11.9	20	3.1	199	282	21.7	3.77	138
1	91	160	44.9	17.5391		36.4	182	120	89	74	16	98	0.21	0	0	0	0	0	1	0	0	0	0	0	0	1	118	1	0	0	0	0	0	0	0	0	0	0	0	0	6300	11.5	21.9	3.1	181	241	46.1	6.75	135
1	68	163	50.6	19.0448		35.8	73	57.6667	50	144	21	99	0.21	0	0	0	0	0	0	0	1	0					495	1	0	0	0	0	0	1	0	0	0	0	0	1	6500	11.5	18.8	2.6	170	856	53.9	4.66	134
1	87	158	43.1	17.2649		37.2	117	77.6667	58	101	24	99	0.21	0	1	0	0	0	0	0	0	1	0	0	1	0	33	1	0	0	0	0	0	0	0	0	0	0	0	1	10800	9	11.4	2.1	279	251	15.2	3.44	140
1	73	159	43.9	17.3648		37.9	153	99	72	67		99	0.21	0	0	0	0	1	0	0	0	0	1	0	0	0	47	1	0	0	0	0	0	0	1	0		0	0	1	10000	11.2	15.3	3.6	221	259	56.6	6.81	135
1	59	161.8	48.2	18.4115		38.7	166	114.667	89	110	16	96	0.21	0	0	0	0	1	0	0	0	0	1	0	0	0	7	1	0	0	0	0	0	0	1	0		0	0	1	8300	13.1	13.5		349		19.7	3.5	138
1	59	161.8	46.9	17.915		35.9	214	121.333	75	75	16	96	0.21	0	0	0	0	0	0	1	0	0	1	0	0	0	3	1	0	0	0	0	0	0	1	0		0	0	1	5500	11.8	14	3.9	269	336	25.9	3.4	137
1	72	150	50.3	22.3556		39.2	156	96.6667	67	78		97	0.21	0	0	0	0	1	0	0	0	0	0	0	0	1	45	1	0	0	0	0	0	0	0	0		0	0	1	9400	9.2	10.5	3.5	151	211	70.5	12.92	129
1	69	174	56	18.4965		36.7	180	126.667	100	71	20	100	0.21	0	0	0	0	0	0	0	1	0	1	0	0	0	95	0	1	1	0	0	0	1	1	0			0	1	6000	9.2	10.6		146	516	34.1	6.93	131
1	74	154.5	55	23.0412		38.4	148	104	82	77		97	0.21	1	0	0	0	1	0	0	0	0	0	0	1	0	35	1	0	0	0	0	0	0	0	0		0	0	1	6500	10.6	10.9	3.5	158	164	43.2	9.43	139
1	83	155	46.1	19.1883		38.1	116	77.3333	58	98		93	0.21	0	0	0	0	1	0	0	0	0	0	0	1	0	58	0	1	1	0	0	1	1	0	0		0	0	1	4900	12.6	21.2	3.1	222	217	33.2	6.23	138
1	77	165	62.8	23.067		38.3	177	117.667	88	101	20	97	0.21	1	0	0	0	1	0	0	0	0	1	0	0	0	66	1	0	0	0	0	0	0	1	0		0	0	1	9700	11.7	12.1	3.1	183	172	46.8	9	136
1	67	174	70.6	23.3188		36.6	162	100	69	78	16	97	0.21	0	1	0	0	1	0	0	0	1	0	1	0	0	58	1	0	0	0	0	0	1	0	0		0	0	1	5200	10.2	13.5	3.7	630	685	29.7	8.2	142
1	60	154	53.5	22.5586		35.9	113	85	71	78		98	0.21	0	0	0	0	0	0	0	1	0	1	0	0	0	59	0	1	1	0	0	0	1	1	0		0	0	1	5100	11.5	7.1	3.6	204	329	28.5	3.29	138
1	60	154	53.5	22.5586		36.7	124	84	64	66		98	0.21	1	0	0	0	0	0	0	0	0	1	0	0	0	57	0	1	1	0	0	0	1	1	0		0	0	1	4200	12.2	6.8	3.9	169	327	21.4	3.33	137
1	45					36.7	163	119.667	98	105	18	97	0.21	0	0	0	0	0	1	0	0	0	1	0	0	0	48	1	0	0	0	0	0	0	1	0		0	0	1	18200	13.4	34.8	3.6	232	286	44	9.77	139
1	75	174	58.5	19.3222		36.2	147	84.3333	53	55	14	99	0.21	0	0	0	0	0	0	0	1	0	0	1	0	0	180	1	0	0	0	0	1	1	0	0		0	0	1	6200	9.3	9.4	3	301	349	28.5	5.1	136
1	76	165	58	21.3039		36.4	117	73	51	60	18		0.21	0	0	0	0	0	0	0	1	0	1	0	0	0	65	0	1	1	0	0	0	1	0	0		0	0	1	3500	7.3	5.4	2.1	340	428	59.6	7.9	137
1	90	160	44.9	17.5391		37.6	179	101	62	68	12	96	0.21	0	0	0	0	0	1	0	0	0	0	0	0	1	58	0	1	1	0	0	0	1	0	0		0	0	0	5200	10.7	23.3	3	142	253	24.3	4.28	138
1	67		35.4			37.1	139	83.6667	56	66	16	99	0.5	0	0	0	0	0	0	1	0	0	1	0	0	0		1	0	0	0	0	0	0	1	0		0	0	0	6700	7.8	13	2.3	158	173	46.8	4.76	142
1	56	171	78	26.6749		35.8	155	106.333	82	100	18	90	0.21	1	0	0	0	0	0	0	0	0	1	0	0	0	81	1	0	0	0	0	0	0	1	0		0	0	1	11300	10.9	29.8		187	236	40.2	9.1	143
1	56	171	78	26.6749		37.1	154	113.333	93	120		77	0.21	1	0	0	0	0	0	0	0	0	1	0	0	0	79	1	0	0	0	0	0	0	1	0		0	0	0	14500	12.8	28.6		203	217	44.8	10.63	141
1	84	165	52.5	19.2837		37.5	148	90.6667	62	79		97	0.21	0	0	0	0	0	0	0	1	0	0	1	0	0	5	1	0	0	0	0	0	1	0	0		0	0	1	4800	8.9	12.4	2.8	185	247	14.3	2.69	140
1	61	157	61.1	24.788		36.7	174	120	93	91	15	96	0.21	0	0	0	0	0	0	0	1	0	0	1	0	0	111	1	0	0	0	0	0	0	0	0		0	0	1	9800	11.9	24.6	4	181	265	41	9.3	138
1	80	165	52	19.1001		37.4	98	51.3333	28	69	12	97	0.21	0	0	0	0	0	0	0	1	0	1	0	0	0	102	1	0	0	0	0	0	0	1	0		0	0	1	4800	9.6	9.2	3.2	206	141	71.1	10.7	141
1	89	163	47	17.6898		36.8	140	94.6667	72	80	16	100	0.21	0	0	0	0	0	0	0	1	0	1	0	0	0	168	0	1	1	0	0	0	1	1	0		0	0	1	4900	10.3	15.3	3	250	304	35.2	4.11	138
1	71	157	43	17.4449		37.6	142	96.6667	74	75		96	0.21	0	0	0	0	0	0	0	1	0	0	0	0	1	62	1	0	0	0	0	0	1	0	0		0	0	1	4800	11.2	11.7	2.8	180	215	32.7	7.38	135
1	80		63.5			37.8	151	104.333	81	78	24	94	0.21	0	0	0	0	1	0	0	0	0	0	1	0	0							0	0	0	0		0	0		7700	10	20.6	3.5	229	270	39	6.42	138
1	82	160	43.5	16.9922		36.9	170	112.667	84	100	16	95	0.21	0	0	0	0	0	0	0	1	0					168	1	0	0	0	0	0	0	0	0		0	0	1	6800	11.4	10.1	3.1	211	159	70.1	12.02	132
1	56	173	62.3	20.8159		36.9	161	116.333	94	109		98	0.21	0	0	0	0	1	0	0	0	0	0	0	1	0	186	1	0	0	0	0	0	0	0	0		1	0	1	6300	10.1	7.6	3.7	449	389	82.8	10.72	130
1	56	173	67.8	22.6536		35.9	112	79.3333	63	77	24	100	0.21	0	0	0	0	1	0	0	0	0	0	0	1	0	184	1	0	0	0	0	0	0	0	0		0	0	0	4800	10.3	13.2	2.8	154	177	70.9	12.32	131
1	82	158	60	24.0346		38.1	159	102.333	74	98	16	92	0.21	0	0	0	0	1	0	0	0	0	0	1	0	0	84	1	0	0	0	0	0	0	0	1		1	0	1	11000	10.5	15.8	3.5	230	292	36.6	5.99	134
1	82	158	60.3	24.1548		36.4	147	103.667	82	81	12	95	0.21	0	0	0	0	0	0	0	1	0	0	1	0	0	78	1	0	0	0	0	0	0	0	1		0	0	1	6500	11.3	18.1	3.7	183	288	49.3	7.17	137
1	75	166	46.8	16.9836		37.2	181	113.667	80	68	16	96	0.21	0	0	0	0	0	0	0	1	0	1	0	0	0	82	1	0	0	0	0	1	0	1	0		0	0	1	5200	10.3	9.7	2.9	148	274	15.2	3.36	139
1	75	166	46.8	16.9836		37.8	114	72.6667	52	65			0.21	0	0	0	0	1	0	0	0	0	1	0	0	0	77	1	0	0	0	0	1	0	1	0		0	0	1	5600	9	8.8		142	330	20	3.53	140
1	69		50			36.3	153	100.333	74	84	18	95	0.21	0	0	0	0	0	0	0	1	0	1	0	0	0	56	1	0	0	0	0	0	0	1	0		0	0	1	2300	7.9	11.6	2.5	239	308	21.1	4.1	137
1	87	163	62.6	23.5613		37.4	141	89.6667	64	80	24	99	0.21	1	0	0	0	0	0	0	0	0	0	1	0	0	122	1	0	0	0	0	1	1	0	0		0	0	1	3900	10.8	9.8	4.1	138	252	30.9	7.43	136
1	87	162	63	24.0055		35.5	110	83.3333	70	80	16	99	0.21	0	0	0	0	0	0	0	1	0	0	1	0	0	118	1	0	0	0	0	1	1	0	0		0	0	1	3800	10.8	13.6	3.5	143	199	26.9	8.28	137
1	87	163	68.4	25.7443		36.7	154	107.333	84	94	24	99	0.25	1	0	0	0	0	0	0	0	0	0	1	0	0	113	1	0	0	0	0	1	1	0	0					8800	12.7	11.7	4.2	177	262	57.2	11.03	137
1	83	155	39.7	16.5245		36.4	130	96.6667	80	94	20	100	0.3	1	0	0	0	0	0	0	0	0	0	1	0	0	37	1	0	0	0	0	0	0	0	0		0	0	1	5400	10	11.9	2.8	183	353	35.1	4.51	136
1	83	155	41	17.0656		36.8	95	73.6667	63	89			0.21	0	0	0	0	0	0	0	1	0	0	1	0	0	36	1	0	0	0	0	0	0	0	0		0	0	1	5400	9.7	15.5	3		375	71.9	5.37	136
1	61	169				36.4	82	64	55	109	16	99	0.21	0	1	1	0	0	0	0	0	0	1	0	0	0	67	1	0	0	0	0	0	0	1	0		0	0	0	17100	14.1	14.8	4.1	188	276	78.1	13.07	136
1	64		63.7			37.8	148	105.333	84	84			0.21	0	0	0	0	0	0	0	1	0	0	1	0	0	15	0	1	1	0	0	0	1	0	1		0	0	1	102000	10.4	18.8				25.5	5.76	143
1	83		45.6			36.3	103	71.6667	56	67	20	97	0.21	0	0	0	0	0	0	0	1	0	1	0	0	0	11	1	0	0	0	0	0	0	1	0		0	0	1	10700	5.7	13.4	3	180	429	57.4	8.35	139
1	68	164	46.6	17.326		38.1	154	96	67	75	18	98	0.21	0	0	0	0	1	0	0	0	0	1	0	0	0		1	0	0	0	0	0	0	1	0		0	0	1	6400	9.8	14.2	3.1	176	227	29.9	5.63	136
1	84	170	46.7	16.1592		37.8	170	118	92	94	20	97	0.23	1	0	0	0	0	0	0	0	0	0	0	0	1	84	1	0	0	0	0	0	1	0	0		1	0	0	4500	12.7	7.9	3.1	275	222	19.1	4.45	140
1	83	169	46.7	16.351		36.8	170	109.333	79	87	16	96	0.21	0	0	0	0	1	0	0	0	0	0	0	0	1	81	1	0	0	0	0	0	1	0	0		1	0	0	5300	10.7	10.7	2.9	240	185	35.1	6.18	140
1	83	169	46.7	16.351		37	167	109	80	73		97	0.21	0	0	0	0	0	0	0	1	0	0	0	0	1	75	1	0	0	0	0	0	1	0	0		1	0	1	7800	14.2	9.7	3.4	292	250	60	10.87	141
1	60	160	48.9	19.1016	15	36.8	135	107	93	85				0	1	1	0	0	0	0	0	0	1	0	0	0	61	1	0	0	0	0	0	0	1	0		0	0	1	10550	12.2	22.7	3.7	523	380	48	9.7	134
1	90	157.5	43	17.3343	13	36	98	59.3333	40	75	17	100	0.21	0	0	0	0	0	0	1	0	0	0	1	0	0	155	1	0	0	0	0	0	0	0	0		0	0	1	12080	11.5	8	2.5	270	273	33	4.4	141
1	70	162	58.8	22.4051	15	37.9	166	114	88	75	12	97	0.21	0	1	1	0	1	0	0	0	0	1	0	0	0	68						0	0	1	0		0	0	1	10120	12.2	10.6	3.4	125	472	19	5.2	139
1	55	169	66.5	23.2835	9	38.8	133	72.3333	42	82	16	99	0.21	0	1	1	0	1	0	1	0	0	1	0	0	0	201	1	0	0	0	0	0	0	1	0		0	0	1	11320	11.5	8.9	2.5	1275	524	31	4.7	132
1	72	178.8	56.2	17.5793	15	38.1	104	80	68	84		91	0.21	0	0	0	0	1	0	0	0	0	1	0	0	0	19	1	0	0	0	0	0	0	1	0		0	0	1	4420	14.7	11.1	3.5	188	358	19	5.5	137
1	87	145	36.9	17.5505	13	38.5	115	65	40	121	25	95	0.28	0	1	0	0	1	0	0	0	1	0	1	0	0	26	1	0	0	0	0	0	0	1	0		1	0	1	18840	14.9	12.3	3.3	435	206	19	2.7	140
1	39	170	111	38.4083	15	38.4	150	96.6667	70	90	24	95	0.7	1	0	0	0	1	0	0	0	0	0	0	1	0	68	1	0	0	0	0	0	0	0	0		0	0	0	20030	12.1	20.8	4.4	218	277	64	14.2	136
1	78	165	55	20.202	15	34	153	90.3333	59	81	25	91	0.21	0	0	0	0	1	0	0	0	0	0	0	1	0	100	1	0	0	0	0	0	0	0	0		0	0	1	3840	10.3	2	2	1238	2062	115	10.4	137
1	73	164	64	23.7954	8	38.2	171	118.333	92	102	28	97	0.99	0	0	0	1	1	0	1	0	0	1	0	0	0	99	1	0	0	0	0	0	0	1	0		0	0	0	9380	11.2	11.4	2.8	667	267	54	6.7	137
1	64	162	75	28.578	15	38.9	198	124.667	88	114	28	99	0.21	0	1	0	1	1	0	0	0	1	1	0	0	0	149	1	0	0	0	0	0	0	1	0		0	0	1	10740	12.3	18.7	4.5	259	256	72	12	137
1	76	158	44.8	17.9458	15	37	100	60	40	71	19	97	0.32	0	1	1	0	0	0	0	0	0	1	0	0	0	55	0	1	0	1	0	0	0	0	0		0	0	1	9450	9.7	15.9	2.8	172	273	52	9.8	133
1	79	173	44.3	14.8017	15	36.7	134	102	86	74		100	0.21	0	1	1	0	0	0	0	0	0	0	1	0	0	7	1	0	0	0	0	0	0	0	0		0	0	1	11400	7.9	9.2	3.4	172	146	15	3.4	135
1	59	163	46	17.3134	15	36.1	157	111	88	66	16	100	0.21	0	0	0	0	0	1	0	0	0	0	0	1	0	21	1	0	0	0	0	0	0	0	0		0	0	1	3200	11.3	9.3	2.4	275	394	25	7.9	126
1	80	165	46.5	17.0799	15	38.5	159	108.333	83	91		95	0.21	1	0	0	0	1	0	0	0	0	0	0	0	1	119	1	0	0	0	0	0	1	0	0		0	0	1	4750	11.1	4.4	3	333	314	29	5.4	135
1	85	155.5	38.3	15.8394	9	35.4	107	74.3333	58	76	24	100	0.21	0	0	0	0	0	0	1	0	0	1	0	0	0	100	0	1	1	0	0	0	1	0	0		0	0	1	11540	11.1	7.5	1.6	251	413	19	3.9	139
1	85	155	47.7	19.8543	15	35.9	107	66.3333	46	91	21	97	0.21	0	1	1	0	0	0	0	0	0	0	1	0	0	52	1	0	0	0	0	0	1	0	0		0	0	1	8330	9.6	10.2	2.4	167	171	28	4.4	137
1	74	164	54	20.0773	15	37.2	80	64	56	73		96	0.21	0	1	1	0	0	0	0	0	0	0	0	1	0	147	1	0	0	0	0	0	1	0	0		0	0	1	9320	10.2	12.1	3.1	211	267	18	6.4	142
1	62	164	51.6	19.185	15	41.1	170	96.6667	60	80	20	98	0.21	0	1	1	0	1	0	1	0	0	0	0	1	0	112	1	0	0	0	0	0	0	0	0		1	0	1	13680	12.8	10.8	3.1	202	236	34	7.9	135
1	67	168	59.1	20.9396	15	36.6	130	95.3333	78	68	18	96	0.21	0	0	0	0	1	0	0	0	0	0	0	0	1	2	1	0	0	0	0	0	0	1	0		1	0	0	8580	14.2	12.5	3.4	302	231	49	7.4	128
1	66	169	56	19.6072	15	37	167	107.667	78	92	18	98	0.21	0	1	0	0	0	0	0	0	1	0	0	0	1	449	1	0	0	0	0	0	0	0	0		0	0	1	2970	8.3	9.6	2.7	205	212	81	9.5	140
1	74	177	63.1	20.1411	10	36.9	163	104.333	75	108	34	83	0.99	1	0	0	0	0	0	0	0	0	1	0	0	0	20	1	0	0	0	0	0	0	1	0		0	0	1	15890	12.6	27.4	2.8	354	214	23	3.8	135
1	92	148	32	14.6092	15	38.2	163	98.3333	66	84	22	100	0.21	0	0	0	0	0	1	0	0	0	0	1	0	0	274	1	0	0	0	0	0	0	1	0		0	0	1	12070	12.1	21.3	3.4	154	449	48	6.1	134
1	87	145	40.3	19.1677	14	39.2	123	83	63	123	24	96	0.28	0	0	0	0	1	0	0	0	0	0	0	0	1	31	1	0	0	0	0	0	0	1	0		1	0	1	10220	14.1	14.7	3.7	269	454	20	3.2	138
1	70	165	40	14.6924		35	198	136.667	106	124	24	100	0.21	0	0	0	0	0	0	1	0	0	0	0	1	0	244	1	0	0	0	0	0	0	0	0		0	0	1	5390	11.9	11.8	2.4	213		42	4.5	138
1	49	170	66.4	22.9758	15		160	106.667	80	90		90	0.99	1	0	0	0	0	0	0	0	0	1	0	0	0	28	1	0	0	0	0	0	0	1	0		0	0	1	10390	15.4	22.4	4	184	225	104	17.7	133
1	62	161	65.1	25.1148	14	38.2	141	92.3333	68	129	20		0.21	0	0	0	0	0	0	1	0	0	0	0	1	0	49	1	0	0	0	0	0	0	0	0		0	0	1	4620	6.1	7.8	1.6	249	327	39	4.4	132
1	69	168	88	31.1791	15	36.1	200	140	110	98	18	100	0.21	0	1	1	0	0	0	0	0	0	0	0	1	0	112	1	0	0	0	0	0	0	0	0		0	0	1	4840	13.4	12.2	3.8	269	321	35	5.1	141
1	84	165	69.2	25.4178	15	36.8	135	95	75	71	30	90	0.21	0	1	0	0	0	0	0	0	1	1	0	0	0	63	1	0	0	0	0	0	0	0	0		0	0	1	5480	11.6	12.4	2.7	176	277	75	5.9	136
1	77	165	47.7	17.5207	15	37.7	112	79.3333	63	73	20	96	0.21	0	0	0	1	1	0	0	0	0	1	0	0	0	4	1	0	0	0	0	0	1	1	0		0	0	1	8380	12	17.5	3.4	215	299	15	3.4	134
1	86	158	54.6	21.8715	15	38.8	106	65.3333	45	81	24	95	0.21	0	0	0	1	1	0	0	0	0	1	0	0	0	60	1	0	0	0	0	0	0	1	0		0	0	1	13750	11.2	20.6	2.1	147	165	20	5.3	136
1	66	172	59.5	20.1122	15	35.5	218	154	122	86	14	99	0.32	1	0	0	0	0	0	0	0	0	1	0	0	0	12	1	0	0	0	0	0	1	1	0		0	0	0	9890	13	17.9	4.6	323	239	27	8.1	140
1	86	158	48	19.2277	15	36.6	124	81.3333	60	100	20	88	0.21	1	0	0	0	0	0	0	0	0	1	0	0	0	183	1	0	0	0	0	0	0	1	0		1	0	1	15380	11.7	102.9	3.2	577		41	4.6	135
1	81	158	48.5	19.428	15	37.6	137	103	86	113	24	100	0.21	0	0	0	0	1	1	0	0	0	0	1	0	0	10	0	1	0	1	0	0	0	1	0		0	0	0	5390	13.1	19.6	3.5	209	214	23	4.9	132
1	60	179.5	74.5	23.1221	15	36.6	120	80	60	100	25			0	0	0	0	0	0	1	0	0	0	0	1	0	56	1	0	0	0	0	0	0	0	0		0	0	1	7540	9.7	9.1	3.9	180	176	36	11.6	139
1	77	162	57.4	21.8717	15	34.4	90	60	45	70	22	97	0.21	0	0	0	0	0	0	0	1	0	1	0	0	0	158	1	0	0	0	0	0	0	1	0		0	0	1	17220	11.2	29.1	3.3	140	219	37	9.3	136
[truncated: 10 more columns]
